# Supplementary material for: Integrative systems biology of wheat susceptibility to Fusarium graminearum uncovers a conserved gene regulatory network and identifies master regulators targeted by fungal core effectors
Source: BMC Biol. 2024 Mar 5;22:53. doi: 10.1186/s12915-024-01852-x (PMC10916188; doi:10.1186/s12915-024-01852-x)
Supplement: Supplementary file 2 — Additional file 2: Fig. S1. Expression regulation patterns of the ‘All strain’ -responsive gene set in ‘Recital’ along the time course for control and infected samples. Fig. S2. Expression regulation patterns of the 142 susceptibility genes targeted by F. graminearum nuclear effectors that are differentially expressed in response to FHB in the 5 wheat cultivars (HostV). Fig. S3. Genomic distribution of the 233 putative S genes on wheat subgenomes A (S3A), B (S3B) and D (S3C). [file 12915_2024_1852_MOESM2_ESM.xlsx]

## Sheet: Table S1
	Table S1. Resume table of the statistical analysis performed on 'Recital' genes when facing one of the three different F. graminearum strains. For each expressed gene, significance for each of the contrast category are described (1/0 = significant/not significant). The tested contrasts described in the material and methods section were summarized into 16 categories : columns 2 to 5 corresponds to…
	GeneID	Kinetic-MDC_Fg1	Kinetic-MDC_Fg13	Kinetic-MDC_FgU1	Kinetic-M	MDC_Fg1vsMDC_Fg13	MDC_Fg1vsMDC_FgU1	MDC_Fg1vsM	MDC_Fg13vsMDC_FgU1	MDC_Fg13vsM	MDC_FgU1vsM	Interaction-MDC_Fg1vsMDC_Fg13	Interaction-MDC_Fg1vsMDC_FgU1	Interaction-MDC_Fg1vsM	Interaction-MDC_Fg13vsMDC_FgU1	Interaction-MDC_Fg13vsM	Interaction-MDC_FgU1vsM
	TraesCS1A02G001800	0	0	0	0	0	0	0	0	1	0	0	0	0	0	0	0
	TraesCS1A02G002000	0	0	0	0	0	0	0	0	1	1	0	0	0	0	0	0
	TraesCS1A02G002100	0	0	1	0	0	0	1	0	1	1	0	0	0	0	0	0
	TraesCS1A02G002500	1	1	1	0	0	0	1	0	1	1	0	0	0	0	0	1
	TraesCS1A02G002700	0	0	0	0	0	0	1	0	0	1	0	0	1	0	0	1
	TraesCS1A02G004200	0	0	0	0	0	0	1	0	1	0	0	0	0	0	0	0
	TraesCS1A02G004400	1	1	1	1	0	0	0	0	0	0	0	0	0	0	0	0
	TraesCS1A02G005500	0	0	0	0	0	0	1	0	0	0	0	0	0	0	0	0
	TraesCS1A02G005700	0	0	1	0	0	0	1	0	1	1	0	0	0	0	0	1
	TraesCS1A02G005800	0	0	0	0	0	0	1	0	0	0	0	0	0	0	0	0
	TraesCS1A02G005900	0	1	1	0	0	0	1	0	1	1	0	0	0	0	1	1
	TraesCS1A02G007500	0	1	0	0	1	0	0	0	1	1	0	0	0	0	1	1
	TraesCS1A02G007700	1	0	0	0	0	0	0	0	0	0	0	0	0	0	0	0
	TraesCS1A02G008000	1	0	0	0	0	0	0	0	0	0	0	0	0	0	0	0
	TraesCS1A02G008100	1	1	1	0	0	0	1	0	1	1	0	0	1	0	1	0
	TraesCS1A02G010900	1	1	1	1	0	0	0	0	0	0	0	0	0	0	0	0
	TraesCS1A02G011300	0	1	1	0	0	0	1	0	1	1	0	0	0	0	1	0
	TraesCS1A02G013800	1	0	0	0	0	0	0	0	0	0	0	0	0	0	0	0
	TraesCS1A02G015200	0	0	1	0	0	0	1	0	1	1	0	0	0	0	0	0
	TraesCS1A02G015300	0	1	1	0	0	0	1	0	1	1	0	0	0	0	0	0
	TraesCS1A02G015400	0	0	0	0	0	0	0	0	1	0	0	0	0	0	0	0
	TraesCS1A02G015900	1	0	0	0	0	0	1	0	1	1	0	0	0	0	0	0
	TraesCS1A02G016000	0	0	1	0	0	0	1	0	1	1	0	0	0	0	0	0
	TraesCS1A02G017000	0	0	0	0	0	0	0	0	1	1	0	0	0	0	0	0
	TraesCS1A02G018100	1	0	0	0	0	0	0	0	0	0	0	0	0	0	0	0
	TraesCS1A02G019000	1	0	0	0	0	0	1	0	0	0	0	0	1	0	0	0
	TraesCS1A02G020400	0	0	0	0	0	0	0	0	1	1	0	0	0	0	0	0
	TraesCS1A02G020500	0	1	1	0	0	0	0	0	1	1	0	0	0	0	0	0
	TraesCS1A02G020700	1	0	1	0	0	0	0	0	0	0	0	0	0	0	0	0
	TraesCS1A02G021000	1	1	1	0	0	0	1	0	1	1	0	0	1	0	0	0
	TraesCS1A02G023400	0	1	1	0	0	0	1	0	1	1	0	0	0	0	0	0
	TraesCS1A02G023800	0	1	0	0	0	0	0	0	0	0	0	0	0	0	0	0
	TraesCS1A02G025200	0	0	1	0	0	0	1	0	1	1	0	0	0	0	0	1
	TraesCS1A02G025600	1	1	0	0	0	0	1	0	1	1	0	0	1	0	0	0
	TraesCS1A02G025900	1	1	1	0	0	0	1	0	1	0	0	0	0	0	0	0
	TraesCS1A02G026200	1	0	0	0	0	0	1	0	1	1	0	0	0	0	0	0
	TraesCS1A02G027600	1	1	1	0	0	0	1	0	1	1	0	0	1	0	1	0
	TraesCS1A02G027900	0	1	0	0	1	0	0	0	1	1	0	0	0	0	0	0
	TraesCS1A02G029300	0	0	0	0	0	0	1	0	1	1	0	0	0	0	0	0
	TraesCS1A02G029800	1	1	1	0	0	0	1	0	1	1	0	0	1	0	1	1
	TraesCS1A02G030100	0	1	1	0	0	0	1	0	1	1	0	0	0	0	0	0
	TraesCS1A02G030700	1	1	1	0	0	0	1	0	1	1	0	0	1	0	1	1
	TraesCS1A02G031200	1	1	1	0	0	0	1	0	1	1	0	0	1	0	1	1
	TraesCS1A02G033100	1	1	1	0	0	0	1	0	1	1	0	0	0	0	0	0
	TraesCS1A02G033600	0	1	0	0	1	0	0	0	1	1	0	0	0	0	0	0
	TraesCS1A02G035100	1	1	1	0	0	0	1	0	1	1	0	0	0	0	0	0
	TraesCS1A02G035600	1	1	1	0	0	0	1	0	1	1	0	0	1	0	1	1
	TraesCS1A02G035800	0	0	0	0	0	0	0	0	1	0	0	0	0	0	0	0
	TraesCS1A02G036300	0	1	0	0	0	0	0	0	1	0	0	0	0	0	0	0
	TraesCS1A02G036800	0	1	1	0	0	0	1	0	1	1	0	0	0	0	0	0
	TraesCS1A02G037700	0	0	1	0	0	0	1	0	1	1	0	0	0	0	0	0
	TraesCS1A02G037800	0	0	1	0	0	0	1	0	1	1	0	0	0	0	0	0
	TraesCS1A02G037900	0	1	0	0	0	0	0	0	1	0	0	0	0	0	0	0
	TraesCS1A02G038100	0	1	0	0	0	0	0	0	1	0	0	0	0	0	0	0
	TraesCS1A02G038200	0	0	0	0	0	0	0	0	1	0	0	0	0	0	0	0
	TraesCS1A02G038400	0	1	1	0	0	0	1	0	1	1	0	0	1	0	1	1
	TraesCS1A02G039400	0	1	1	0	1	1	1	0	1	1	0	0	0	0	0	0
	TraesCS1A02G040400	0	0	0	0	1	0	1	0	1	1	0	0	0	0	0	0
	TraesCS1A02G040600	1	1	1	0	0	0	1	0	1	1	0	0	1	0	1	1
	TraesCS1A02G041100	1	1	1	0	1	0	1	0	1	1	0	0	1	0	1	1
	TraesCS1A02G041400	0	0	0	0	0	0	1	0	1	1	0	0	0	0	0	1
	TraesCS1A02G042500	0	1	0	0	0	0	0	0	1	0	0	0	0	0	0	0
	TraesCS1A02G042700	1	0	0	0	1	0	0	0	1	1	0	0	0	0	0	0
	TraesCS1A02G043200	1	0	0	0	0	0	1	0	0	0	0	0	1	0	0	0
	TraesCS1A02G043400	0	1	1	0	0	0	1	0	1	1	0	0	0	0	0	0
	TraesCS1A02G043600	1	1	1	0	0	0	1	0	1	1	0	0	0	0	1	0
	TraesCS1A02G043900	1	1	1	1	0	0	1	0	1	1	0	0	0	0	0	0
	TraesCS1A02G044500	1	0	1	0	0	0	0	0	0	0	0	0	0	0	0	0
	TraesCS1A02G044800	0	0	0	0	0	0	1	0	1	1	0	0	0	0	0	0
	TraesCS1A02G045300	0	1	1	0	0	0	1	0	1	1	0	0	0	0	0	1
	TraesCS1A02G045700	0	1	1	0	1	0	1	0	1	1	0	0	0	0	1	0
	TraesCS1A02G045800	0	0	0	0	0	0	0	0	1	1	0	0	0	0	0	0
	TraesCS1A02G046300	1	0	0	0	0	0	0	0	0	0	0	0	0	0	0	0
	TraesCS1A02G046500	0	0	0	0	0	0	1	0	1	1	0	0	0	0	0	0
	TraesCS1A02G047000	0	1	1	0	0	0	1	0	1	1	0	0	0	0	0	0
	TraesCS1A02G047200	0	1	0	0	0	0	0	0	1	1	0	0	0	0	0	0
	TraesCS1A02G047500	0	1	1	0	0	0	0	0	1	1	0	0	0	0	0	0
	TraesCS1A02G048600	0	0	0	0	0	0	1	0	0	0	0	0	0	0	0	0
	TraesCS1A02G048700	1	1	1	0	0	0	1	0	1	1	0	0	1	0	1	1
	TraesCS1A02G049300	1	1	1	0	0	0	1	0	1	1	0	0	1	0	1	1
	TraesCS1A02G049600	1	0	0	0	0	0	1	0	1	1	0	0	0	0	0	0
	TraesCS1A02G049700	1	1	1	0	0	0	1	0	1	1	0	0	1	0	0	1
	TraesCS1A02G050100	1	0	1	0	0	0	0	0	0	0	0	0	0	0	0	0
	TraesCS1A02G050200	1	1	1	1	0	0	1	0	1	1	0	0	1	0	1	1
	TraesCS1A02G050600	0	1	0	0	1	0	0	0	1	1	0	0	0	0	0	0
	TraesCS1A02G050700	0	1	0	0	1	0	0	0	1	1	0	0	0	0	0	0
	TraesCS1A02G050800	0	1	1	0	0	0	0	0	1	1	0	0	0	0	0	0
	TraesCS1A02G050900	1	1	1	0	0	0	0	0	1	0	0	0	0	0	0	0
	TraesCS1A02G051200	0	0	0	0	0	0	0	0	1	0	0	0	0	0	0	0
	TraesCS1A02G051300	1	1	1	0	0	0	1	0	1	1	0	0	1	0	1	1
	TraesCS1A02G051600	1	1	1	0	0	0	1	0	1	1	0	0	0	0	0	0
	TraesCS1A02G051700	0	0	1	0	0	0	1	0	1	1	0	0	0	0	0	0
	TraesCS1A02G051900	1	0	1	0	0	0	1	0	0	0	0	0	1	0	0	0
	TraesCS1A02G052200	0	0	0	0	0	0	1	0	1	0	0	0	0	0	0	0
	TraesCS1A02G054400	1	1	1	0	0	0	1	0	1	1	0	0	1	0	1	1
	TraesCS1A02G055000	0	1	1	0	0	0	1	0	1	1	0	0	0	0	0	0
	TraesCS1A02G055200	0	0	1	0	0	0	1	0	1	1	0	0	0	0	1	1
	TraesCS1A02G055400	0	1	1	0	0	0	1	0	1	1	0	0	0	0	0	1
	TraesCS1A02G056400	1	1	1	0	0	0	1	0	1	1	0	0	1	0	1	1
	TraesCS1A02G056600	1	0	1	0	0	0	1	0	1	1	0	0	1	0	0	1
	TraesCS1A02G056900	0	0	1	0	0	0	0	0	1	1	0	0	0	0	0	1
	TraesCS1A02G057200	0	1	1	0	0	0	1	0	1	1	0	0	0	0	0	1
	TraesCS1A02G058600	0	0	0	0	0	0	1	0	0	0	0	0	0	0	0	0
	TraesCS1A02G058900	1	1	1	0	0	0	1	0	1	1	0	0	0	0	1	0
	TraesCS1A02G059100	1	1	1	0	0	0	1	0	1	1	0	0	0	0	1	1
	TraesCS1A02G059300	1	0	0	0	0	0	0	0	0	0	0	0	0	0	0	0
	TraesCS1A02G060100	0	1	1	0	0	0	1	0	1	1	0	0	0	0	0	0
	TraesCS1A02G060600	1	1	1	1	1	0	1	0	1	1	0	0	1	0	1	1
	TraesCS1A02G060700	1	1	1	1	0	0	0	0	0	1	0	0	0	0	0	0
	TraesCS1A02G060900	1	1	1	0	0	0	1	0	1	1	0	0	0	0	0	0
	TraesCS1A02G061400	0	1	0	0	0	0	0	0	1	1	0	0	0	0	1	0
	TraesCS1A02G062100	1	0	0	0	0	0	1	0	1	1	0	0	1	0	0	0
	TraesCS1A02G062500	1	0	0	1	0	0	0	0	0	0	0	0	0	0	0	0
	TraesCS1A02G062600	1	0	0	0	0	0	0	0	0	0	0	0	0	0	0	0
	TraesCS1A02G062700	1	0	0	1	0	0	0	0	0	0	0	0	0	0	0	0
	TraesCS1A02G062900	1	1	0	0	0	0	0	0	0	0	0	0	0	0	0	0
	TraesCS1A02G063100	1	0	0	0	0	0	0	0	0	0	0	0	0	0	0	0
	TraesCS1A02G063300	0	0	1	0	0	0	0	0	1	1	0	0	0	0	0	0
	TraesCS1A02G063600	1	1	1	0	0	0	1	0	1	1	0	0	1	0	1	1
	TraesCS1A02G064000	0	1	1	0	1	0	1	0	1	1	0	0	0	0	1	0
	TraesCS1A02G064100	1	1	1	0	0	0	1	0	1	1	0	0	1	0	1	1
	TraesCS1A02G064200	1	0	0	0	0	0	0	0	0	0	0	0	0	0	0	0
	TraesCS1A02G065300	1	1	1	0	0	0	1	0	1	1	0	0	0	0	0	1
	TraesCS1A02G065400	1	1	1	1	0	0	1	0	1	1	0	0	0	0	0	0
	TraesCS1A02G065500	1	1	1	0	0	0	1	0	1	1	0	0	1	0	1	1
	TraesCS1A02G065700	1	0	0	0	0	0	0	0	0	0	0	0	0	0	0	0
	TraesCS1A02G066300	1	1	1	0	0	0	1	0	1	1	0	0	0	0	0	0
	TraesCS1A02G066400	1	1	1	0	0	0	1	0	1	1	0	0	0	0	0	0
	TraesCS1A02G066800	0	1	1	0	0	0	1	0	1	1	0	0	0	0	0	1
	TraesCS1A02G066900	1	1	1	0	0	0	1	0	1	1	0	0	0	0	1	1
	TraesCS1A02G067200	0	1	1	0	1	0	1	0	1	1	0	0	0	0	1	1
	TraesCS1A02G067300	1	0	1	0	0	0	1	0	1	1	0	0	1	0	1	1
	TraesCS1A02G067900	0	1	1	0	0	0	1	0	1	1	0	0	0	0	0	0
	TraesCS1A02G068000	0	0	0	0	0	0	0	0	0	1	0	0	0	0	0	0
	TraesCS1A02G068300	1	0	1	0	0	0	1	0	0	1	0	0	1	0	0	1
	TraesCS1A02G069300	0	0	0	0	0	0	1	0	1	1	0	0	0	0	0	0
	TraesCS1A02G069600	1	0	1	0	0	0	1	0	1	1	0	0	1	0	0	1
	TraesCS1A02G069700	0	1	0	0	0	0	1	0	1	1	0	0	0	0	0	0
	TraesCS1A02G070200	1	0	1	0	0	0	1	0	1	1	0	0	1	0	0	1
	TraesCS1A02G070400	1	0	1	0	0	0	1	0	1	1	0	0	0	0	0	1
	TraesCS1A02G070600	1	1	1	0	0	0	1	0	1	1	0	0	1	0	1	1
	TraesCS1A02G071100	1	1	1	0	0	0	1	0	1	1	0	0	0	0	1	1
	TraesCS1A02G071300	1	0	1	0	0	0	1	0	0	1	0	0	0	0	0	0
	TraesCS1A02G071400	1	1	1	0	0	0	1	0	0	1	0	0	1	0	0	0
	TraesCS1A02G071500	1	1	1	0	0	0	1	0	1	1	0	0	1	0	1	1
	TraesCS1A02G071700	1	1	1	0	0	0	0	0	1	1	0	0	0	0	0	1
	TraesCS1A02G071800	1	1	1	0	0	0	1	0	1	1	0	0	1	0	1	1
	TraesCS1A02G072000	1	1	1	0	0	0	1	0	1	1	0	0	0	0	0	1
	TraesCS1A02G072100	1	0	0	0	0	0	0	0	0	0	0	0	0	0	0	0
	TraesCS1A02G072200	1	1	1	0	0	0	1	0	1	1	0	0	0	0	0	1
	TraesCS1A02G072600	1	1	1	0	0	0	1	0	1	1	0	0	1	0	1	1
	TraesCS1A02G072800	0	1	1	0	1	0	0	0	1	1	0	0	0	0	0	0
	TraesCS1A02G073300	1	1	1	0	0	0	1	0	1	1	0	0	1	0	1	1
	TraesCS1A02G074400	1	1	1	0	1	0	1	0	1	1	0	0	0	0	1	1
	TraesCS1A02G075000	1	0	0	0	0	0	0	0	0	0	0	0	0	0	0	0
	TraesCS1A02G075100	1	1	1	0	0	0	1	0	1	1	0	0	0	0	0	0
	TraesCS1A02G075600	0	1	1	0	0	0	1	0	1	1	0	0	0	0	0	0
	TraesCS1A02G075700	0	1	1	0	0	0	1	0	1	1	0	0	0	0	0	0
	TraesCS1A02G075800	1	1	1	0	0	0	1	0	1	1	0	0	1	0	1	1
	TraesCS1A02G076000	0	0	0	0	0	0	1	0	1	1	0	0	0	0	0	0
	TraesCS1A02G076100	1	0	1	0	0	0	1	0	1	1	0	0	1	0	0	1
	TraesCS1A02G076200	1	1	1	0	0	0	1	0	1	1	0	0	0	0	0	0
	TraesCS1A02G076400	0	0	0	0	0	0	1	0	0	1	0	0	0	0	0	0
	TraesCS1A02G076500	0	0	0	0	0	0	1	0	1	1	0	0	0	0	0	0
	TraesCS1A02G076700	0	0	0	0	0	0	1	0	1	1	0	0	0	0	0	0
	TraesCS1A02G076900	0	1	1	0	0	0	1	0	1	1	0	0	0	0	1	1
	TraesCS1A02G077200	0	1	1	0	0	0	1	0	1	1	0	0	0	0	1	1
	TraesCS1A02G077500	1	1	1	0	0	0	1	0	1	1	0	0	1	0	1	1
	TraesCS1A02G077600	0	0	0	0	0	0	1	0	1	1	0	0	0	0	0	0
	TraesCS1A02G077700	0	0	0	0	0	0	1	0	1	1	0	0	1	0	1	1
	TraesCS1A02G078200	1	1	1	1	0	0	1	0	1	1	0	0	0	0	0	0
	TraesCS1A02G078400	1	1	1	0	0	0	1	0	1	1	0	0	0	0	0	0
	TraesCS1A02G078600	1	1	1	1	0	0	1	0	1	1	0	0	0	0	0	0
	TraesCS1A02G078700	1	1	0	0	0	0	1	0	1	0	0	0	0	0	0	0
	TraesCS1A02G078800	1	1	1	0	0	0	1	0	1	1	0	0	0	0	0	1
	TraesCS1A02G079400	0	1	0	0	0	0	0	0	1	0	0	0	0	0	1	0
	TraesCS1A02G079500	1	1	1	0	0	0	1	0	1	1	0	0	0	0	0	0
	TraesCS1A02G079700	0	1	1	0	0	0	1	0	1	1	0	0	0	0	0	0
	TraesCS1A02G079800	1	1	1	1	0	0	0	0	0	0	0	0	0	0	0	0
	TraesCS1A02G080100	0	0	1	0	0	0	0	0	1	1	0	0	0	0	0	0
	TraesCS1A02G080200	0	0	1	0	0	0	0	0	0	1	0	0	0	0	0	0
	TraesCS1A02G080500	1	1	1	0	0	0	1	0	1	1	0	0	1	0	1	1
	TraesCS1A02G080600	0	1	1	0	1	0	0	0	1	1	0	0	0	0	1	1
	TraesCS1A02G080700	1	1	1	0	0	0	1	0	1	1	0	0	1	0	1	1
	TraesCS1A02G081200	0	0	0	0	0	0	0	0	0	1	0	0	0	0	0	0
	TraesCS1A02G081300	1	0	0	0	0	0	1	0	1	0	0	0	0	0	0	0
	TraesCS1A02G081400	0	1	1	0	0	0	1	0	1	1	0	0	0	0	1	1
	TraesCS1A02G081500	0	0	0	1	0	0	0	0	1	1	0	0	0	0	0	0
	TraesCS1A02G081600	0	0	0	0	0	0	0	0	1	0	0	0	0	0	0	0
	TraesCS1A02G081700	1	1	1	0	0	0	1	0	1	1	0	0	0	0	1	0
	TraesCS1A02G082000	0	1	0	0	0	0	1	0	1	1	0	0	0	0	0	0
	TraesCS1A02G082200	1	1	1	0	0	0	1	0	1	1	0	0	1	0	1	1
	TraesCS1A02G082500	1	1	1	0	0	0	1	0	1	1	0	0	1	0	1	1
	TraesCS1A02G082600	0	0	1	0	0	0	1	0	1	1	0	0	0	0	0	0
	TraesCS1A02G083000	0	1	1	0	1	0	0	0	1	1	0	0	0	0	0	0
	TraesCS1A02G083400	0	0	0	0	0	0	1	0	0	0	0	0	0	0	0	0
	TraesCS1A02G084200	0	1	1	0	0	0	1	0	0	0	0	0	0	0	0	0
	TraesCS1A02G084500	1	1	1	0	0	0	1	0	1	1	0	0	1	0	1	1
	TraesCS1A02G085400	0	1	1	0	0	0	0	0	1	1	0	0	0	0	0	0
	TraesCS1A02G085600	0	0	0	1	0	0	1	0	1	1	0	0	1	0	1	0
	TraesCS1A02G086100	1	1	1	1	0	0	1	0	1	1	0	0	1	0	1	1
	TraesCS1A02G086200	0	1	1	0	0	0	1	0	1	1	0	0	0	0	1	1
	TraesCS1A02G086500	1	1	1	0	0	0	1	0	1	1	0	0	0	0	0	0
	TraesCS1A02G086600	0	1	1	0	1	0	1	0	1	1	0	0	0	0	0	0
	TraesCS1A02G086800	0	0	1	0	0	0	1	0	0	1	0	0	0	0	0	0
	TraesCS1A02G086900	0	0	0	0	0	0	1	0	1	1	0	0	0	0	0	0
	TraesCS1A02G087500	1	1	1	1	0	0	0	0	1	1	0	0	0	0	0	0
	TraesCS1A02G087700	1	0	0	0	0	0	0	0	0	0	0	0	0	0	0	0
	TraesCS1A02G087900	0	1	1	0	0	0	0	0	1	1	0	0	0	0	1	0
	TraesCS1A02G088000	0	0	0	0	0	0	1	0	0	0	0	0	0	0	0	0
	TraesCS1A02G088100	1	1	1	0	0	0	1	0	1	1	0	0	0	0	1	1
	TraesCS1A02G088200	1	1	0	0	0	0	1	0	1	0	0	0	0	0	1	0
	TraesCS1A02G088300	1	1	1	0	0	0	1	0	1	1	0	0	0	0	0	0
	TraesCS1A02G088600	0	0	1	0	0	0	1	0	1	1	0	0	0	0	0	0
	TraesCS1A02G088900	0	1	1	0	0	0	1	0	1	1	0	0	0	0	0	0
	TraesCS1A02G089100	1	1	1	0	0	0	1	0	1	0	0	0	1	0	0	0
	TraesCS1A02G089500	0	0	0	0	0	0	1	0	1	1	0	0	0	0	0	0
	TraesCS1A02G089600	1	0	1	0	0	0	1	0	1	1	0	0	0	0	0	0
	TraesCS1A02G089900	0	1	0	0	1	0	0	0	1	0	0	0	0	0	0	0
	TraesCS1A02G090300	1	1	1	0	0	0	1	0	1	1	0	0	0	0	1	1
	TraesCS1A02G090600	0	1	1	0	0	0	1	0	1	1	0	0	0	0	0	1
	TraesCS1A02G090800	0	0	0	1	0	0	1	0	1	1	0	0	0	0	0	0
	TraesCS1A02G091000	1	1	1	0	0	0	1	0	1	1	0	0	0	0	0	0
	TraesCS1A02G091100	1	0	1	0	0	0	1	0	1	1	0	0	1	0	0	1
	TraesCS1A02G091200	1	1	1	0	0	0	1	0	1	1	0	0	0	0	0	0
	TraesCS1A02G091300	0	1	1	0	0	0	0	0	0	0	0	0	0	0	0	0
	TraesCS1A02G091500	1	0	0	1	0	0	0	0	1	1	0	0	0	0	0	0
	TraesCS1A02G092700	0	1	1	0	1	0	0	0	1	1	0	0	0	0	0	0
	TraesCS1A02G093300	0	1	1	0	0	0	1	0	1	1	0	0	0	0	0	0
	TraesCS1A02G093500	0	1	1	0	0	0	1	0	1	1	0	0	0	0	0	0
	TraesCS1A02G093800	1	1	1	0	0	0	1	0	1	1	0	0	1	0	1	1
	TraesCS1A02G093900	0	0	0	0	0	0	1	0	1	1	0	0	1	0	0	1
	TraesCS1A02G094000	0	1	0	0	0	0	0	0	1	0	0	0	0	0	0	0
	TraesCS1A02G094200	1	1	1	0	0	0	1	0	1	1	0	0	1	0	1	1
	TraesCS1A02G094500	1	1	1	0	0	0	1	0	1	1	0	0	1	0	1	1
	TraesCS1A02G094700	1	0	0	0	0	0	1	0	1	1	0	0	0	0	0	0
	TraesCS1A02G094900	0	0	0	0	0	0	1	0	1	1	0	0	0	0	0	0
	TraesCS1A02G095000	1	0	0	0	0	0	1	0	1	1	0	0	1	0	1	1
	TraesCS1A02G095100	1	1	1	0	0	0	1	0	1	1	0	0	1	0	1	1
	TraesCS1A02G095200	1	1	1	0	0	0	1	0	1	1	0	0	1	0	1	1
	TraesCS1A02G095500	1	1	1	0	0	0	1	0	1	1	0	0	0	0	1	1
	TraesCS1A02G095600	1	1	1	0	0	0	1	0	1	1	0	0	0	0	1	1
	TraesCS1A02G095800	1	1	1	0	0	0	1	0	1	1	0	0	0	0	0	1
	TraesCS1A02G096200	1	0	1	0	0	0	0	0	0	0	0	0	0	0	0	0
	TraesCS1A02G096300	0	0	0	0	0	0	1	0	1	1	0	0	0	0	0	0
	TraesCS1A02G096600	1	1	1	0	0	0	1	0	1	1	0	0	0	0	0	0
	TraesCS1A02G097000	0	0	1	0	0	0	1	0	1	1	0	0	0	0	0	0
	TraesCS1A02G097100	0	0	0	0	0	0	1	0	1	0	0	0	1	0	0	0
	TraesCS1A02G097200	0	1	1	0	0	0	1	0	1	1	0	0	0	0	1	1
	TraesCS1A02G097300	0	1	1	0	0	0	1	0	1	1	0	0	0	0	1	1
	TraesCS1A02G097400	0	1	1	0	1	0	1	0	1	1	0	0	0	0	1	1
	TraesCS1A02G097600	0	1	1	0	1	0	1	0	1	1	0	0	0	0	1	0
	TraesCS1A02G099000	1	1	1	0	0	0	1	0	1	1	0	0	1	0	1	1
	TraesCS1A02G099300	1	1	1	0	0	0	1	0	1	1	0	0	1	0	1	1
	TraesCS1A02G099400	1	1	1	0	0	0	1	0	1	1	0	0	1	0	1	1
	TraesCS1A02G099500	0	0	0	0	0	0	1	0	1	0	0	0	0	0	0	0
	TraesCS1A02G100100	0	0	1	0	0	0	1	0	1	1	0	0	0	0	1	1
	TraesCS1A02G100400	0	0	0	0	0	0	1	0	1	1	0	0	0	0	0	0
	TraesCS1A02G100600	0	1	1	0	0	0	1	0	1	1	0	0	0	0	1	0
	TraesCS1A02G101000	0	0	0	0	0	0	1	0	1	1	0	0	0	0	0	0
	TraesCS1A02G101200	1	1	1	0	0	0	1	0	1	1	0	0	0	0	0	1
	TraesCS1A02G101300	1	1	1	0	0	0	1	0	1	1	0	0	1	0	1	1
	TraesCS1A02G102300	0	1	1	0	0	0	1	0	1	1	0	0	0	0	0	0
	TraesCS1A02G102500	1	1	1	0	0	0	1	0	1	1	0	0	0	0	1	1
	TraesCS1A02G102600	1	0	0	0	1	0	1	0	1	1	0	0	1	0	0	0
	TraesCS1A02G102700	1	1	1	0	0	0	1	0	1	1	0	0	1	0	1	1
	TraesCS1A02G102800	1	1	1	0	0	0	1	0	1	1	0	0	1	0	1	1
	TraesCS1A02G102900	0	0	1	0	0	0	1	0	1	1	0	0	0	0	0	0
	TraesCS1A02G103000	1	1	1	0	0	0	1	0	1	1	0	0	0	0	0	0
	TraesCS1A02G103600	1	0	0	0	0	0	0	0	0	0	0	0	0	0	0	0
	TraesCS1A02G103900	1	0	0	0	0	0	1	0	1	1	0	0	1	0	0	0
	TraesCS1A02G104000	0	0	0	0	0	0	0	0	1	1	0	0	0	0	0	0
	TraesCS1A02G104500	0	0	1	0	0	0	1	0	1	1	0	0	0	0	0	1
	TraesCS1A02G104700	1	1	1	0	0	0	1	0	1	1	0	0	1	0	1	1
	TraesCS1A02G105300	1	1	1	0	0	0	1	0	1	1	0	0	0	0	1	1
	TraesCS1A02G105500	1	1	1	0	0	0	1	0	1	1	0	0	1	0	1	1
	TraesCS1A02G105800	0	1	0	0	1	0	0	0	0	0	0	0	0	0	0	0
	TraesCS1A02G105900	1	1	1	0	0	0	1	0	1	1	0	0	0	0	0	1
	TraesCS1A02G106000	0	1	0	0	0	0	1	0	1	1	0	0	0	0	1	1
	TraesCS1A02G106100	0	0	0	0	0	0	0	0	1	1	0	0	0	0	0	0
	TraesCS1A02G106300	0	1	1	0	0	0	1	0	1	1	0	0	1	0	1	1
	TraesCS1A02G106500	1	1	1	0	0	0	1	0	1	1	0	0	0	0	1	1
	TraesCS1A02G106600	1	1	1	0	0	0	1	0	1	1	0	0	1	0	1	1
	TraesCS1A02G107200	1	0	0	0	0	0	0	0	0	0	0	0	0	0	0	0
	TraesCS1A02G107300	1	1	1	0	0	0	1	0	1	1	0	0	1	0	1	1
	TraesCS1A02G107500	1	1	1	1	0	0	1	0	1	1	0	0	1	0	1	1
	TraesCS1A02G107600	1	1	1	0	0	0	1	0	1	1	0	0	1	0	1	1
	TraesCS1A02G107800	1	1	1	0	0	0	1	0	0	0	0	0	1	0	0	0
	TraesCS1A02G108100	0	0	0	0	0	0	0	0	0	1	0	0	0	0	0	0
	TraesCS1A02G108300	1	0	0	0	0	0	1	0	0	0	0	0	1	0	0	1
	TraesCS1A02G108900	0	1	1	0	1	0	1	0	1	1	0	0	0	0	0	0
	TraesCS1A02G109300	1	1	1	0	0	0	1	0	1	1	0	0	1	0	1	1
	TraesCS1A02G109400	1	1	1	0	0	0	1	0	1	1	0	0	1	0	1	1
	TraesCS1A02G109500	0	0	0	0	0	0	0	0	1	0	0	0	0	0	0	0
	TraesCS1A02G110000	1	1	1	0	0	0	1	0	1	1	0	0	1	0	1	1
	TraesCS1A02G110100	0	0	0	0	0	0	1	0	0	0	0	0	0	0	0	0
	TraesCS1A02G110200	0	0	0	0	0	0	0	0	1	1	0	0	0	0	0	0
	TraesCS1A02G110300	0	1	1	0	0	0	1	0	1	1	0	0	0	0	0	0
	TraesCS1A02G110400	0	0	0	0	0	0	1	0	1	1	0	0	0	0	0	0
	TraesCS1A02G110700	0	0	0	0	0	0	0	0	1	0	0	0	0	0	0	0
	TraesCS1A02G110900	1	1	1	0	0	0	1	0	1	1	0	0	0	0	0	1
	TraesCS1A02G111000	1	0	1	0	0	0	1	0	1	1	0	0	1	0	0	1
	TraesCS1A02G111100	0	0	0	0	0	0	1	0	1	1	0	0	0	0	0	0
	TraesCS1A02G111300	0	1	1	0	0	0	1	0	1	1	0	0	1	0	1	1
	TraesCS1A02G111800	1	0	0	0	0	0	1	0	0	0	0	0	0	0	0	0
	TraesCS1A02G111900	0	1	1	0	0	0	1	0	0	1	0	0	0	0	1	1
	TraesCS1A02G112200	0	0	0	0	0	0	1	0	0	0	0	0	0	0	0	0
	TraesCS1A02G112400	0	1	1	0	0	0	1	0	1	1	0	0	0	0	0	1
	TraesCS1A02G112500	1	1	1	0	0	0	1	0	1	1	0	0	1	0	1	1
	TraesCS1A02G112600	1	1	1	0	0	0	1	0	1	1	0	0	1	0	1	1
	TraesCS1A02G112700	1	1	1	0	0	0	1	0	1	1	0	0	1	0	1	1
	TraesCS1A02G113300	1	1	0	0	0	0	1	0	1	1	0	0	0	0	0	0
	TraesCS1A02G114000	1	1	1	0	1	0	1	1	1	1	1	0	0	0	1	0
	TraesCS1A02G114300	1	1	1	0	0	0	1	0	1	1	0	0	1	0	1	1
	TraesCS1A02G114600	0	0	1	0	0	0	0	0	0	1	0	0	0	0	0	0
	TraesCS1A02G114700	1	1	1	0	0	0	1	0	1	1	0	0	0	0	0	1
	TraesCS1A02G114900	1	1	0	1	0	0	0	0	0	0	0	0	0	0	0	0
	TraesCS1A02G115000	0	1	1	0	0	0	1	0	1	1	0	0	0	0	0	0
	TraesCS1A02G115100	0	1	1	0	0	0	1	0	1	1	0	0	0	0	1	1
	TraesCS1A02G115200	0	0	0	1	0	0	0	0	1	0	0	0	0	0	0	0
	TraesCS1A02G115500	0	0	0	0	0	0	1	0	1	1	0	0	0	0	0	0
	TraesCS1A02G115700	1	0	0	0	0	0	1	0	1	1	0	0	0	0	0	1
	TraesCS1A02G115900	0	0	0	0	0	0	1	0	0	0	0	0	0	0	0	0
	TraesCS1A02G116000	1	1	1	0	0	0	1	0	1	1	0	0	1	0	1	1
	TraesCS1A02G116100	0	0	0	1	0	0	0	0	1	1	0	0	0	0	0	0
	TraesCS1A02G116200	1	1	1	0	0	0	1	0	1	1	0	0	1	0	1	1
	TraesCS1A02G116500	0	0	0	0	0	0	0	0	1	1	0	0	0	0	0	0
	TraesCS1A02G116700	0	0	0	0	0	0	1	0	1	1	0	0	0	0	0	0
	TraesCS1A02G116900	1	1	1	0	0	0	1	0	1	1	0	0	1	0	1	1
	TraesCS1A02G117000	1	0	0	0	0	0	1	0	0	0	0	0	1	0	0	0
	TraesCS1A02G117400	1	1	1	0	0	0	1	0	1	1	0	0	1	0	1	1
	TraesCS1A02G117500	1	0	0	1	0	0	0	0	0	1	0	0	0	0	0	0
	TraesCS1A02G118200	1	1	1	0	0	0	1	0	1	1	0	0	0	0	0	1
	TraesCS1A02G118300	1	1	1	0	0	0	1	0	1	1	0	0	0	0	1	1
	TraesCS1A02G118400	1	0	1	0	0	0	1	0	1	1	0	0	1	0	0	1
	TraesCS1A02G118800	1	1	1	0	0	0	1	0	1	1	0	0	0	0	1	1
	TraesCS1A02G119300	1	0	0	0	0	0	1	0	0	0	0	0	1	0	0	0
	TraesCS1A02G119500	1	1	1	0	0	0	1	0	1	1	0	0	1	0	1	1
	TraesCS1A02G119600	0	0	0	0	0	0	0	0	1	1	0	0	0	0	0	0
	TraesCS1A02G119700	1	1	1	0	0	0	1	0	1	1	0	0	1	0	1	1
	TraesCS1A02G119800	0	0	0	0	0	0	0	0	1	1	0	0	0	0	0	0
	TraesCS1A02G120000	0	1	1	0	0	0	0	0	1	1	0	0	0	0	0	0
	TraesCS1A02G120100	0	0	0	0	0	0	1	0	1	1	0	0	1	0	0	1
	TraesCS1A02G120200	1	0	1	0	0	0	1	0	1	1	0	0	1	0	1	1
	TraesCS1A02G121200	0	0	0	0	0	0	1	0	0	0	0	0	0	0	0	0
	TraesCS1A02G121500	1	0	1	0	0	0	1	0	1	1	0	0	0	0	0	0
	TraesCS1A02G121700	1	0	0	0	0	0	1	0	0	0	0	0	0	0	0	0
	TraesCS1A02G122000	1	1	1	0	0	0	1	0	1	1	0	0	0	0	0	1
	TraesCS1A02G122100	0	1	1	0	0	0	1	0	1	1	0	0	0	0	1	0
	TraesCS1A02G122200	0	0	0	0	0	0	0	0	1	1	0	0	0	0	1	0
	TraesCS1A02G122500	0	0	1	0	0	0	1	0	1	1	0	0	0	0	0	0
	TraesCS1A02G122800	1	1	1	0	0	0	1	0	1	1	0	0	0	0	1	1
	TraesCS1A02G123000	0	0	0	0	0	0	0	0	0	0	0	0	0	0	1	0
	TraesCS1A02G123100	1	0	0	0	0	0	0	0	0	0	0	0	0	0	0	0
	TraesCS1A02G123600	0	0	0	0	0	0	0	0	1	0	0	0	0	0	0	0
	TraesCS1A02G123900	0	0	0	0	0	0	1	0	0	0	0	0	0	0	0	0
	TraesCS1A02G124200	0	1	0	0	1	0	1	0	0	0	0	0	0	0	0	0
	TraesCS1A02G124600	0	1	0	0	0	0	1	0	1	1	0	0	0	0	1	0
	TraesCS1A02G125000	1	1	1	0	0	0	1	0	1	1	0	0	1	0	1	1
	TraesCS1A02G125200	0	0	0	0	0	0	0	0	1	1	0	0	0	0	0	0
	TraesCS1A02G125300	0	1	1	0	0	0	0	0	1	1	0	0	0	0	0	0
	TraesCS1A02G125400	1	1	1	0	0	0	1	0	1	1	0	0	0	0	0	1
	TraesCS1A02G125700	0	0	0	0	0	0	1	0	1	1	0	0	0	0	0	0
	TraesCS1A02G125800	1	1	0	0	0	0	1	0	1	0	0	0	0	0	0	0
	TraesCS1A02G126800	1	0	0	0	0	1	1	0	1	1	0	0	1	0	1	1
	TraesCS1A02G126900	1	1	0	1	0	0	0	0	0	0	0	0	0	0	0	0
	TraesCS1A02G127000	1	1	1	1	0	0	0	0	1	1	0	0	0	0	0	0
	TraesCS1A02G127400	1	1	0	0	0	0	1	0	1	0	0	0	0	0	0	0
	TraesCS1A02G127500	0	0	1	0	0	0	0	0	0	1	0	0	0	0	0	0
	TraesCS1A02G127800	0	1	0	0	0	0	1	0	1	0	0	0	0	0	1	0
	TraesCS1A02G128100	0	1	0	0	0	0	0	0	1	1	0	0	0	0	1	0
	TraesCS1A02G128300	1	1	1	0	0	0	1	0	1	1	0	0	1	0	1	1
	TraesCS1A02G128600	0	0	0	0	0	0	0	0	1	1	0	0	0	0	0	0
	TraesCS1A02G128900	1	1	1	0	0	0	0	0	1	1	0	0	0	0	0	0
	TraesCS1A02G129000	0	0	1	1	0	0	0	0	1	0	0	0	0	0	0	0
	TraesCS1A02G129100	0	0	0	0	0	0	1	0	1	1	0	0	0	0	0	0
	TraesCS1A02G129200	0	0	0	0	0	0	1	0	0	0	0	0	0	0	0	0
	TraesCS1A02G129300	1	1	1	0	0	0	1	0	1	1	0	0	0	0	0	1
	TraesCS1A02G129400	1	1	1	0	0	0	1	0	1	1	0	0	1	0	1	1
	TraesCS1A02G129500	0	0	0	0	0	0	1	0	1	1	0	0	0	0	0	0
	TraesCS1A02G130700	1	1	1	0	0	0	1	0	1	1	0	0	1	0	1	1
	TraesCS1A02G130900	0	0	1	0	0	0	1	0	1	1	0	0	0	0	0	0
	TraesCS1A02G131000	0	0	0	0	0	0	0	0	1	1	0	0	0	0	0	0
	TraesCS1A02G131500	1	1	1	0	0	0	1	0	1	1	0	0	1	0	1	1
	TraesCS1A02G131900	1	0	0	0	0	0	1	0	1	1	0	0	0	0	0	0
	TraesCS1A02G132400	1	1	1	0	0	0	1	0	1	1	0	0	0	0	1	1
	TraesCS1A02G133100	1	1	1	0	0	0	1	0	1	1	0	0	0	0	1	1
	TraesCS1A02G133500	1	1	1	0	0	0	1	0	1	1	0	0	0	0	1	1
	TraesCS1A02G133700	1	1	0	0	0	0	1	0	1	1	0	0	1	0	1	0
	TraesCS1A02G133800	0	1	1	0	1	0	1	0	1	1	0	0	0	0	0	0
	TraesCS1A02G133900	0	0	0	0	0	0	1	0	1	1	0	0	0	0	0	0
	TraesCS1A02G134000	1	0	0	0	0	0	1	0	1	0	0	0	1	0	1	0
	TraesCS1A02G134300	1	0	0	0	0	0	1	0	0	0	0	0	1	0	0	0
	TraesCS1A02G134500	0	1	1	0	0	0	1	0	1	1	0	0	0	0	0	0
	TraesCS1A02G134600	0	0	0	0	0	0	1	0	0	0	0	0	0	0	0	0
	TraesCS1A02G135100	1	0	1	0	0	0	1	0	1	1	0	0	1	0	0	1
	TraesCS1A02G135600	0	0	0	0	0	0	1	0	0	0	0	0	0	0	0	0
	TraesCS1A02G135700	1	1	1	0	0	0	1	0	1	1	0	0	0	0	0	0
	TraesCS1A02G136000	1	0	1	0	0	0	1	0	1	1	0	0	0	0	0	0
	TraesCS1A02G136100	0	0	0	0	0	0	1	0	0	0	0	0	0	0	0	0
	TraesCS1A02G136200	1	0	0	0	0	0	1	0	0	0	0	0	0	0	0	0
	TraesCS1A02G136400	0	0	0	0	0	0	1	0	0	0	0	0	1	0	0	0
	TraesCS1A02G136800	0	0	0	0	0	0	1	0	1	1	0	0	0	0	0	0
	TraesCS1A02G136900	0	0	1	0	0	0	0	0	0	1	0	0	0	0	0	0
	TraesCS1A02G137000	0	1	1	0	0	0	1	0	1	1	0	0	0	0	0	1
	TraesCS1A02G137200	1	0	1	0	0	0	1	0	1	1	0	0	0	0	0	1
	TraesCS1A02G137400	0	0	0	0	0	0	0	0	1	1	0	0	0	0	0	0
	TraesCS1A02G137800	0	0	0	0	0	0	0	0	1	0	0	0	0	0	0	0
	TraesCS1A02G137900	0	0	0	0	0	0	0	0	1	1	0	0	0	0	0	1
	TraesCS1A02G138000	0	0	0	0	0	0	0	0	1	0	0	0	0	0	0	0
	TraesCS1A02G138100	1	1	1	0	0	0	1	0	1	1	0	0	0	0	1	1
	TraesCS1A02G138400	0	0	1	0	0	0	1	0	1	1	0	0	0	0	0	1
	TraesCS1A02G138500	1	0	0	0	0	0	1	0	0	0	0	0	0	0	0	0
	TraesCS1A02G138700	0	0	0	0	0	0	0	0	1	1	0	0	0	0	0	0
	TraesCS1A02G138800	1	0	0	0	0	0	1	0	0	0	0	0	1	0	0	0
	TraesCS1A02G139100	0	1	1	0	0	0	0	0	1	1	0	0	0	0	0	0
	TraesCS1A02G139300	0	0	0	0	0	0	0	0	1	0	0	0	0	0	0	0
	TraesCS1A02G139400	0	0	0	0	0	0	0	0	1	0	0	0	0	0	0	0
	TraesCS1A02G139500	0	1	1	0	1	0	1	0	1	1	0	0	0	0	0	0
	TraesCS1A02G139600	0	1	1	0	1	1	1	0	1	1	0	0	0	0	1	1
	TraesCS1A02G139900	1	0	1	0	0	0	1	0	1	1	0	0	1	0	0	1
	TraesCS1A02G140600	0	1	0	0	0	0	0	0	1	1	0	0	0	0	0	0
	TraesCS1A02G140900	0	0	0	0	0	0	1	0	1	1	0	0	0	0	0	0
	TraesCS1A02G141300	0	1	1	0	0	0	1	0	1	1	0	0	0	0	1	1
	TraesCS1A02G141400	0	1	0	0	0	0	0	0	1	0	0	0	0	0	0	0
	TraesCS1A02G141500	1	1	1	0	0	0	1	0	1	1	0	0	1	0	1	1
	TraesCS1A02G141600	1	1	1	0	0	0	1	0	1	1	0	0	0	0	1	1
	TraesCS1A02G141700	1	1	1	1	0	0	0	0	0	0	0	0	0	0	0	0
	TraesCS1A02G141900	1	1	1	0	0	0	1	0	1	1	0	0	1	0	1	1
	TraesCS1A02G142000	0	0	1	0	0	0	1	0	1	1	0	0	0	0	0	0
	TraesCS1A02G142200	0	1	1	0	0	0	1	0	1	1	0	0	0	0	0	0
	TraesCS1A02G142300	0	0	0	0	0	0	1	0	1	0	0	0	0	0	0	0
	TraesCS1A02G142400	1	1	1	1	0	0	1	0	1	1	0	0	0	0	0	0
	TraesCS1A02G142500	0	0	0	0	0	0	1	0	1	1	0	0	0	0	0	0
	TraesCS1A02G142600	0	0	0	0	0	0	1	0	0	0	0	0	0	0	0	0
	TraesCS1A02G142700	0	1	0	0	0	0	0	0	1	1	0	0	0	0	0	0
	TraesCS1A02G142800	0	0	0	0	0	0	1	0	1	1	0	0	0	0	0	0
	TraesCS1A02G142900	0	0	1	0	0	0	1	0	1	1	0	0	0	0	0	0
	TraesCS1A02G143000	0	0	1	0	0	0	1	0	1	1	0	0	0	0	0	0
	TraesCS1A02G143200	0	0	0	0	0	0	1	0	1	1	0	0	0	0	0	0
	TraesCS1A02G143300	0	1	0	0	1	0	0	0	1	0	0	0	0	0	1	0
	TraesCS1A02G143700	0	0	0	0	0	0	0	0	1	1	0	0	0	0	0	0
	TraesCS1A02G143900	0	0	0	1	0	0	0	0	1	0	0	0	0	0	0	0
	TraesCS1A02G144800	1	1	1	0	0	0	1	0	1	1	0	0	0	0	1	1
	TraesCS1A02G145000	1	1	1	0	0	0	1	0	1	1	0	0	1	0	1	1
	TraesCS1A02G145100	1	1	1	1	0	0	1	0	1	1	0	0	0	0	0	0
	TraesCS1A02G145300	1	0	0	0	0	0	0	0	0	0	0	0	0	0	0	0
	TraesCS1A02G145500	1	0	0	0	0	0	0	0	0	0	0	0	0	0	0	0
	TraesCS1A02G145800	1	1	1	0	0	0	1	0	1	1	0	0	0	0	1	1
	TraesCS1A02G146400	0	0	0	0	0	0	1	0	1	1	0	0	0	0	0	0
	TraesCS1A02G146600	0	0	0	0	0	0	1	0	1	0	0	0	0	0	0	0
	TraesCS1A02G146900	1	1	1	0	0	0	1	0	1	1	0	0	0	0	0	1
	TraesCS1A02G147200	0	0	0	0	0	0	0	0	1	1	0	0	0	0	1	0
	TraesCS1A02G147400	0	1	1	0	0	0	1	0	1	1	0	0	0	0	1	1
	TraesCS1A02G147500	0	0	0	0	0	0	0	0	1	1	0	0	0	0	0	0
	TraesCS1A02G147700	0	1	0	0	0	0	1	0	1	0	0	0	0	0	1	0
	TraesCS1A02G148000	1	1	1	0	0	0	1	0	1	1	0	0	1	0	1	1
	TraesCS1A02G149100	1	0	0	0	0	0	1	0	0	0	0	0	0	0	0	0
	TraesCS1A02G149200	0	0	0	0	0	0	1	0	1	1	0	0	0	0	0	0
	TraesCS1A02G149300	1	1	1	0	0	0	1	0	1	1	0	0	0	0	1	1
	TraesCS1A02G149700	1	1	1	1	0	0	1	0	1	1	0	0	0	0	0	0
	TraesCS1A02G149800	0	0	0	0	0	0	1	0	1	1	0	0	0	0	1	0
	TraesCS1A02G150100	0	1	1	0	1	0	1	0	1	1	0	0	0	0	0	1
	TraesCS1A02G150200	0	0	1	0	0	0	1	0	1	1	0	0	0	0	0	0
	TraesCS1A02G150400	1	1	1	0	0	0	1	0	1	1	0	0	1	0	1	1
	TraesCS1A02G150700	0	0	0	0	0	0	0	0	1	0	0	0	0	0	0	0
	TraesCS1A02G150800	1	1	1	0	0	0	1	0	1	0	0	0	0	0	1	0
	TraesCS1A02G150900	1	0	1	0	0	0	0	0	0	0	0	0	0	0	0	0
	TraesCS1A02G151100	1	1	1	0	0	0	1	0	1	1	0	0	1	0	1	1
	TraesCS1A02G151200	0	0	0	0	0	0	1	0	0	0	0	0	0	0	0	0
	TraesCS1A02G151500	0	1	0	0	0	0	1	0	1	0	0	0	0	0	0	0
	TraesCS1A02G151600	0	1	1	0	0	0	0	0	0	0	0	0	0	0	0	0
	TraesCS1A02G152000	1	0	1	0	0	0	1	0	1	1	0	0	0	0	0	0
	TraesCS1A02G152100	0	1	1	0	1	0	1	0	1	1	0	0	0	0	1	0
	TraesCS1A02G152200	0	0	0	0	0	0	1	0	1	1	0	0	0	0	0	0
	TraesCS1A02G152500	1	1	0	0	0	0	1	0	1	0	0	0	1	0	1	1
	TraesCS1A02G152900	1	1	1	0	0	0	1	0	1	1	0	0	1	0	1	1
	TraesCS1A02G153100	1	0	0	0	0	0	0	0	0	0	0	0	0	0	0	0
	TraesCS1A02G153300	0	1	0	0	0	0	1	0	1	1	0	0	0	0	1	0
	TraesCS1A02G153600	0	1	1	0	0	0	1	0	1	1	0	0	0	0	0	0
	TraesCS1A02G154200	0	0	0	0	0	0	1	0	0	0	0	0	0	0	0	0
	TraesCS1A02G154300	1	1	1	0	0	0	1	0	1	1	0	0	0	0	1	1
	TraesCS1A02G154400	0	1	1	0	0	0	1	0	1	1	0	0	0	0	0	0
	TraesCS1A02G154700	0	0	0	0	0	0	1	0	1	1	0	0	0	0	0	0
	TraesCS1A02G155200	0	1	1	0	1	0	1	0	1	1	0	0	0	0	1	1
	TraesCS1A02G156000	1	1	1	0	0	0	1	0	1	1	0	0	1	0	1	1
	TraesCS1A02G156100	0	0	0	0	0	0	1	0	1	0	0	0	0	0	0	0
	TraesCS1A02G156200	0	0	0	0	0	0	0	0	1	0	0	0	0	0	0	0
	TraesCS1A02G156300	1	1	0	0	0	0	0	0	1	0	0	0	0	0	0	0
	TraesCS1A02G156400	0	0	1	0	0	0	1	0	1	1	0	0	0	0	0	1
	TraesCS1A02G156600	0	1	1	0	0	0	1	0	1	1	0	0	0	0	1	1
	TraesCS1A02G157500	1	1	1	0	0	0	1	0	1	1	0	0	0	0	1	1
	TraesCS1A02G157600	1	0	0	0	0	0	0	0	0	0	0	0	0	0	0	0
	TraesCS1A02G157700	1	0	0	0	0	0	1	0	1	0	0	0	0	0	0	0
	TraesCS1A02G158400	1	0	0	0	0	0	1	0	0	1	0	0	1	0	0	0
	TraesCS1A02G158500	1	1	1	0	0	0	1	0	1	1	0	0	1	0	1	1
	TraesCS1A02G158600	1	1	1	0	0	0	1	0	1	1	0	0	1	0	1	1
	TraesCS1A02G158700	1	1	1	0	0	0	1	0	1	1	0	0	1	0	1	1
	TraesCS1A02G158800	0	0	0	0	0	0	1	0	1	1	0	0	0	0	0	0
	TraesCS1A02G159100	1	0	0	0	0	0	1	0	0	0	0	0	0	0	0	0
	TraesCS1A02G159200	1	1	1	0	0	0	1	0	1	1	0	0	0	0	0	1
	TraesCS1A02G159500	1	1	1	0	0	0	1	0	1	1	0	0	0	0	0	1
	TraesCS1A02G160500	0	0	0	0	0	0	0	0	0	1	0	0	0	0	0	0
	TraesCS1A02G160600	1	0	1	0	0	0	1	0	1	1	0	0	1	0	1	1
	TraesCS1A02G160700	0	1	0	0	0	0	0	0	0	0	0	0	0	0	0	0
	TraesCS1A02G160800	1	1	1	0	0	0	1	0	1	1	0	0	1	0	1	1
	TraesCS1A02G161200	1	1	1	0	0	0	1	0	1	1	0	0	1	0	1	1
	TraesCS1A02G161900	0	1	1	0	0	0	1	0	1	1	0	0	0	0	1	1
	TraesCS1A02G162200	1	1	1	0	0	0	1	0	1	1	0	0	0	0	1	1
	TraesCS1A02G162800	0	1	0	0	0	0	0	0	1	0	0	0	0	0	1	0
	TraesCS1A02G163400	1	0	1	0	0	0	1	0	0	1	0	0	1	0	1	1
	TraesCS1A02G163500	1	1	1	0	0	0	1	0	1	1	0	0	0	0	0	0
	TraesCS1A02G163700	1	0	0	0	0	0	0	0	0	0	0	0	0	0	0	0
	TraesCS1A02G163900	0	0	0	0	0	0	0	0	1	0	0	0	0	0	0	0
	TraesCS1A02G164000	0	1	0	0	0	0	0	0	1	0	0	0	0	0	0	0
	TraesCS1A02G164200	0	0	0	0	0	0	0	0	1	1	0	0	0	0	0	0
	TraesCS1A02G164600	1	1	1	0	0	0	1	0	1	1	0	0	1	0	1	1
	TraesCS1A02G164700	0	1	1	0	0	0	1	0	1	1	0	0	0	0	0	0
	TraesCS1A02G164800	0	1	1	0	1	0	0	0	1	1	0	0	0	0	1	1
	TraesCS1A02G164900	1	1	1	0	0	0	1	0	1	1	0	0	1	0	1	1
	TraesCS1A02G165300	0	0	0	0	0	0	1	0	1	1	0	0	0	0	0	1
	TraesCS1A02G165400	0	0	0	0	1	1	0	0	1	1	0	0	0	0	0	0
	TraesCS1A02G165500	0	0	0	0	0	0	1	0	1	1	0	0	0	0	0	0
	TraesCS1A02G165700	1	1	1	0	0	0	1	0	1	1	0	0	0	0	1	1
	TraesCS1A02G165800	1	0	1	0	0	0	1	0	1	1	0	0	1	0	0	0
	TraesCS1A02G165900	1	1	1	0	0	0	1	0	1	1	0	0	0	0	0	0
	TraesCS1A02G166100	1	0	1	0	0	0	1	0	1	1	0	0	1	0	0	1
	TraesCS1A02G166200	1	1	1	0	0	0	1	0	1	1	0	0	1	0	1	1
	TraesCS1A02G166600	1	1	1	0	0	0	1	0	1	1	0	0	1	0	0	1
	TraesCS1A02G166900	0	0	0	0	0	0	1	0	1	1	0	0	0	0	0	0
	TraesCS1A02G167400	1	0	0	0	0	0	1	0	0	0	0	0	1	0	0	0
	TraesCS1A02G167600	0	0	0	0	0	0	1	0	0	1	0	0	0	0	0	0
	TraesCS1A02G168100	1	0	1	0	0	0	1	0	1	1	0	0	1	0	1	1
	TraesCS1A02G168400	1	1	1	0	0	0	1	0	1	1	0	0	0	0	1	1
	TraesCS1A02G168600	0	0	0	0	0	0	0	0	1	0	0	0	1	0	1	0
	TraesCS1A02G168700	1	1	0	0	0	0	1	0	1	0	0	0	0	0	0	0
	TraesCS1A02G168900	0	0	0	0	0	0	0	0	0	0	0	0	1	0	0	0
	TraesCS1A02G169000	0	1	1	0	0	0	1	0	1	1	0	0	0	0	0	0
	TraesCS1A02G169100	0	1	1	0	0	0	1	0	1	1	0	0	0	0	0	1
	TraesCS1A02G169300	1	1	1	0	0	0	1	0	1	1	0	0	1	0	1	1
	TraesCS1A02G169600	1	0	0	0	0	0	0	0	0	0	0	0	0	0	0	0
	TraesCS1A02G170000	1	1	1	0	0	0	1	0	1	1	0	0	1	0	1	1
	TraesCS1A02G170100	0	0	0	0	0	0	1	0	1	1	0	0	0	0	0	0
	TraesCS1A02G170200	0	0	0	0	0	0	0	0	1	1	0	0	0	0	0	0
	TraesCS1A02G170300	0	1	0	0	0	0	0	0	1	0	0	0	0	0	0	0
	TraesCS1A02G170600	0	1	1	0	0	0	0	0	0	0	0	0	0	0	0	0
	TraesCS1A02G171000	0	1	1	0	1	0	1	0	1	1	0	0	0	0	0	0
	TraesCS1A02G171200	0	0	0	0	0	0	0	0	1	1	0	0	0	0	0	0
	TraesCS1A02G171400	1	0	1	0	0	0	1	0	1	1	0	0	1	0	0	1
	TraesCS1A02G171700	0	0	0	0	0	0	1	0	0	0	0	0	0	0	0	0
	TraesCS1A02G172100	1	1	1	0	0	0	1	0	1	1	0	0	1	0	1	1
	TraesCS1A02G172300	0	1	1	0	0	0	1	0	1	1	0	0	0	0	1	1
	TraesCS1A02G172600	1	1	0	0	0	0	1	0	1	0	0	0	0	0	0	0
	TraesCS1A02G172700	0	0	1	0	0	0	1	0	1	1	0	0	0	0	0	0
	TraesCS1A02G173100	0	1	0	0	0	0	0	0	0	0	0	0	0	0	0	0
	TraesCS1A02G173400	0	0	0	0	1	0	0	0	0	0	0	0	0	0	0	0
	TraesCS1A02G173500	1	1	1	0	0	0	1	0	1	1	0	0	1	0	1	1
	TraesCS1A02G173600	0	0	0	0	0	0	0	0	1	1	0	0	0	0	0	0
	TraesCS1A02G174000	1	1	1	0	0	0	1	0	0	0	0	0	1	0	0	0
	TraesCS1A02G174500	1	1	1	0	0	0	1	0	1	1	0	0	0	0	1	0
	TraesCS1A02G174600	0	0	0	0	0	1	0	0	0	0	0	0	0	0	0	0
	TraesCS1A02G174700	0	0	1	0	0	0	0	0	1	1	0	0	0	0	0	0
	TraesCS1A02G175000	1	1	1	0	0	0	1	0	1	1	0	0	0	0	1	1
	TraesCS1A02G175100	1	0	0	0	0	0	0	0	0	0	0	0	0	0	0	0
	TraesCS1A02G175200	0	0	0	0	0	0	0	0	1	0	0	0	0	0	0	0
	TraesCS1A02G175700	1	1	0	0	0	0	1	0	1	1	0	0	0	0	0	0
	TraesCS1A02G175900	1	0	1	0	0	0	1	0	0	1	0	0	1	0	0	1
	TraesCS1A02G176300	1	1	0	0	0	0	0	0	0	0	0	0	0	0	0	0
	TraesCS1A02G176700	0	0	0	0	1	1	1	0	1	1	0	0	0	0	0	0
	TraesCS1A02G176900	1	1	1	0	0	0	0	0	1	1	0	0	0	0	0	1
	TraesCS1A02G177000	1	0	0	0	0	0	1	0	1	1	0	0	0	0	0	0
	TraesCS1A02G177100	0	1	0	0	0	0	0	0	1	0	0	0	0	0	0	0
	TraesCS1A02G177300	1	1	1	0	0	0	1	0	1	1	0	0	1	0	1	1
	TraesCS1A02G177400	0	0	0	0	0	0	0	0	1	0	0	0	0	0	0	0
	TraesCS1A02G177500	1	1	1	0	1	0	0	0	1	1	0	0	0	0	1	0
	TraesCS1A02G177600	1	1	1	0	0	0	1	0	1	1	0	0	1	0	1	1
	TraesCS1A02G177700	1	1	1	0	1	0	1	0	1	1	0	0	1	0	1	1
	TraesCS1A02G178100	1	0	1	0	0	0	1	0	1	1	0	0	0	0	0	0
	TraesCS1A02G178200	0	0	0	0	0	0	0	0	1	1	0	0	0	0	0	0
	TraesCS1A02G178300	0	0	0	0	0	0	0	0	1	1	0	0	0	0	0	0
	TraesCS1A02G178700	1	1	1	0	0	0	1	0	1	1	0	0	1	0	1	1
	TraesCS1A02G179000	1	1	1	0	0	0	1	0	1	1	0	0	0	0	1	0
	TraesCS1A02G179400	1	1	1	0	0	0	1	0	1	1	0	0	1	0	1	1
	TraesCS1A02G179600	0	0	0	0	0	0	1	0	1	1	0	0	0	0	0	0
	TraesCS1A02G179700	0	0	1	0	0	0	1	0	1	1	0	0	0	0	0	0
	TraesCS1A02G180200	1	1	1	0	0	0	1	0	1	1	0	0	1	0	1	1
	TraesCS1A02G180300	0	0	0	0	0	0	1	0	1	1	0	0	1	0	0	0
	TraesCS1A02G180500	0	0	0	0	0	0	0	0	1	0	0	0	0	0	0	0
	TraesCS1A02G180800	0	1	1	0	0	0	1	0	1	1	0	0	0	0	0	0
	TraesCS1A02G181000	1	0	1	0	0	0	1	0	1	1	0	0	1	0	0	1
	TraesCS1A02G181100	0	0	0	0	0	0	0	0	1	1	0	0	0	0	0	0
	TraesCS1A02G181400	1	1	1	0	0	0	1	0	1	1	0	0	0	0	0	1
	TraesCS1A02G181500	1	0	1	0	0	0	1	0	0	0	0	0	0	0	0	0
	TraesCS1A02G182000	0	1	0	0	0	0	0	0	1	0	0	0	0	0	0	0
	TraesCS1A02G182100	1	1	1	0	0	0	1	0	1	1	0	0	0	0	0	1
	TraesCS1A02G182300	1	1	1	0	0	0	1	0	1	1	0	0	1	0	1	1
	TraesCS1A02G182400	1	1	1	0	0	0	1	0	1	1	0	0	0	0	1	0
	TraesCS1A02G182500	1	0	0	0	0	0	1	0	0	0	0	0	0	0	0	0
	TraesCS1A02G182600	1	1	1	0	0	0	1	0	1	1	0	0	1	0	0	1
	TraesCS1A02G182700	1	1	1	0	0	0	1	0	1	1	0	0	1	0	1	1
	TraesCS1A02G182900	1	1	1	0	0	0	0	0	1	0	0	0	0	0	1	0
	TraesCS1A02G183000	1	1	1	1	0	0	1	0	1	1	0	0	0	0	0	1
	TraesCS1A02G183800	0	1	1	0	0	0	1	0	1	1	0	0	0	0	0	0
	TraesCS1A02G183900	1	0	0	0	0	0	0	0	0	0	0	0	0	0	0	0
	TraesCS1A02G184100	1	1	1	0	0	0	1	0	1	1	0	0	0	0	1	1
	TraesCS1A02G184500	0	1	1	0	1	1	1	0	1	1	0	0	0	0	0	0
	TraesCS1A02G184600	0	0	0	0	0	0	1	0	1	1	0	0	0	0	0	0
	TraesCS1A02G184800	0	1	0	0	0	0	1	0	1	0	0	0	0	0	0	0
	TraesCS1A02G184900	1	0	0	0	0	0	1	0	1	1	0	0	1	0	0	0
	TraesCS1A02G185300	0	1	0	0	0	0	1	0	1	1	0	0	0	0	1	0
	TraesCS1A02G185900	1	1	1	0	0	0	1	0	1	1	0	0	0	0	1	1
	TraesCS1A02G186100	1	1	1	0	0	0	1	0	1	1	0	0	1	0	1	1
	TraesCS1A02G186300	1	1	1	0	0	0	1	0	1	1	0	0	0	0	0	1
	TraesCS1A02G186400	0	0	1	0	0	0	1	0	1	1	0	0	0	0	0	0
	TraesCS1A02G186500	1	1	1	0	0	0	1	0	1	1	0	0	1	0	1	1
	TraesCS1A02G186600	1	1	1	0	0	0	1	0	1	1	0	0	0	0	0	0
	TraesCS1A02G186700	1	1	1	0	0	0	1	0	1	1	0	0	1	0	0	1
	TraesCS1A02G186800	1	1	1	0	0	0	1	0	1	1	0	0	0	0	0	1
	TraesCS1A02G187000	1	1	1	0	0	0	1	0	1	1	0	0	0	0	0	1
	TraesCS1A02G187300	0	0	0	0	0	0	1	0	1	1	0	0	0	0	0	0
	TraesCS1A02G187400	1	1	1	0	0	0	1	0	1	1	0	0	0	0	1	1
	TraesCS1A02G187600	1	1	1	0	0	1	1	0	1	0	0	0	1	0	1	0
	TraesCS1A02G188000	1	0	1	0	0	0	1	0	1	1	0	0	1	0	1	1
	TraesCS1A02G188200	0	0	1	0	0	0	1	0	1	1	0	0	0	0	0	0
	TraesCS1A02G188400	0	0	0	0	0	0	0	0	1	0	0	0	0	0	0	0
	TraesCS1A02G188500	0	1	1	0	0	0	0	0	1	1	0	0	0	0	0	0
	TraesCS1A02G188700	1	1	1	0	0	0	1	0	1	1	0	0	1	0	1	1
	TraesCS1A02G188800	0	0	0	0	0	0	0	0	1	0	0	0	0	0	0	0
	TraesCS1A02G188900	1	0	0	0	0	0	1	0	0	0	0	0	1	0	0	0
	TraesCS1A02G189000	0	0	0	0	1	0	0	0	0	0	0	0	0	0	0	0
	TraesCS1A02G189200	1	0	0	0	0	0	1	0	0	0	0	0	1	0	0	0
	TraesCS1A02G189300	1	1	1	0	0	0	1	0	1	1	0	0	1	0	1	1
	TraesCS1A02G189500	0	1	1	0	0	0	1	0	1	1	0	0	0	0	0	0
	TraesCS1A02G189600	0	0	0	0	0	0	0	0	1	1	0	0	0	0	0	0
	TraesCS1A02G190200	1	1	1	0	0	0	1	0	1	1	0	0	0	0	0	0
	TraesCS1A02G190400	0	1	1	0	0	0	0	0	1	1	0	0	0	0	0	0
	TraesCS1A02G190500	0	1	1	0	1	0	1	0	1	1	0	0	0	0	1	1
	TraesCS1A02G190700	0	1	0	0	0	0	0	0	0	0	0	0	0	0	0	0
	TraesCS1A02G190800	0	0	0	0	0	0	1	0	1	1	0	0	0	0	0	0
	TraesCS1A02G190900	0	1	1	0	1	0	0	0	1	1	0	0	0	0	0	0
	TraesCS1A02G191300	1	1	1	0	0	0	0	0	1	0	0	0	0	0	1	0
	TraesCS1A02G191400	0	1	1	0	0	0	1	0	1	1	0	0	0	0	1	1
	TraesCS1A02G191800	0	0	0	0	0	0	1	0	1	1	0	0	0	0	0	0
	TraesCS1A02G191900	1	0	1	0	0	0	1	0	1	1	0	0	0	0	0	0
	TraesCS1A02G192300	1	1	1	0	0	0	1	0	1	1	0	0	1	0	1	1
	TraesCS1A02G192400	1	0	0	0	0	0	0	0	0	0	0	0	0	0	0	0
	TraesCS1A02G192800	1	1	1	0	0	0	1	0	1	1	0	0	1	0	1	1
	TraesCS1A02G193000	1	1	1	1	0	0	0	0	0	0	0	0	0	0	0	0
	TraesCS1A02G193200	0	0	0	0	0	0	1	0	1	1	0	0	0	0	0	1
	TraesCS1A02G193300	1	0	0	0	0	0	1	0	1	1	0	0	0	0	0	0
	TraesCS1A02G193400	0	1	1	0	0	0	0	0	0	0	0	0	0	0	0	0
	TraesCS1A02G193500	1	1	1	0	0	0	1	0	1	1	0	0	0	0	0	0
	TraesCS1A02G193600	1	0	1	0	0	0	1	0	0	1	0	0	0	0	0	0
	TraesCS1A02G194000	0	0	0	0	0	0	0	0	1	0	0	0	0	0	0	0
	TraesCS1A02G194800	1	1	1	0	0	0	0	0	1	0	0	0	0	0	1	0
	TraesCS1A02G194900	1	1	1	0	0	0	1	0	1	1	0	0	1	0	1	1
	TraesCS1A02G195000	0	0	0	0	0	0	1	0	0	1	0	0	0	0	0	0
	TraesCS1A02G195100	0	0	1	0	0	0	0	0	0	1	0	0	0	0	0	0
	TraesCS1A02G195200	1	1	1	0	0	0	1	0	1	1	0	0	0	0	0	0
	TraesCS1A02G195300	1	0	0	0	1	1	0	0	0	0	0	0	1	0	0	0
	TraesCS1A02G195400	0	1	1	0	0	0	1	0	1	1	0	0	0	0	1	1
	TraesCS1A02G195500	1	1	1	0	1	0	1	0	1	1	0	0	0	0	1	1
	TraesCS1A02G195700	0	1	1	0	1	0	1	0	1	1	0	0	0	0	1	1
	TraesCS1A02G195900	1	1	1	0	0	0	1	0	1	1	0	0	1	0	1	1
	TraesCS1A02G196500	0	1	1	0	1	0	1	0	1	1	0	0	0	0	1	1
	TraesCS1A02G196800	0	0	0	0	0	0	1	0	1	1	0	0	0	0	0	0
	TraesCS1A02G197100	0	1	0	0	0	0	0	0	1	0	0	0	0	0	0	0
	TraesCS1A02G197300	0	1	1	0	0	0	1	0	1	1	0	0	0	0	1	1
	TraesCS1A02G197700	0	1	1	0	1	0	0	0	1	1	0	0	0	0	0	0
	TraesCS1A02G197800	1	1	1	0	0	0	1	0	1	1	0	0	1	0	1	1
	TraesCS1A02G197900	0	1	1	0	1	0	1	0	1	1	0	0	0	0	0	0
	TraesCS1A02G198200	0	0	0	0	1	0	1	0	1	1	0	0	0	0	0	0
	TraesCS1A02G198300	1	0	0	0	0	0	1	0	1	1	0	0	1	0	0	0
	TraesCS1A02G198400	0	1	1	0	0	0	1	0	1	1	0	0	0	0	1	1
	TraesCS1A02G198500	1	1	1	0	0	0	1	0	1	1	0	0	0	0	0	1
	TraesCS1A02G198700	0	1	1	0	0	0	1	0	1	1	0	0	0	0	1	1
	TraesCS1A02G198600	0	1	1	0	1	0	1	0	1	1	0	0	0	0	0	0
	TraesCS1A02G199000	0	0	0	0	1	0	1	0	1	1	0	0	1	0	0	0
	TraesCS1A02G199200	0	0	1	0	0	0	1	0	1	1	0	0	0	0	0	0
	TraesCS1A02G199600	0	0	0	0	0	0	1	0	1	1	0	0	0	0	0	0
	TraesCS1A02G199700	1	1	1	0	0	0	1	0	1	1	0	0	1	0	1	1
	TraesCS1A02G200000	0	1	1	0	1	0	1	0	1	1	0	0	0	0	0	0
	TraesCS1A02G200400	1	1	0	0	0	0	1	0	1	0	0	0	1	0	1	0
	TraesCS1A02G200800	0	1	1	0	0	0	1	0	1	1	0	0	0	0	1	1
	TraesCS1A02G200900	0	0	1	0	0	0	0	0	1	1	0	0	0	0	0	0
	TraesCS1A02G201400	1	1	1	0	0	0	1	0	1	1	0	0	1	0	1	1
	TraesCS1A02G201600	1	1	1	0	0	0	1	0	1	1	0	0	1	0	1	1
	TraesCS1A02G201700	1	0	0	0	0	0	1	0	0	0	0	0	1	0	0	0
	TraesCS1A02G202000	0	1	1	0	1	0	1	0	1	1	0	0	0	0	1	1
	TraesCS1A02G202300	1	1	1	0	0	0	1	0	1	1	0	0	1	0	1	1
	TraesCS1A02G203400	1	1	1	0	0	0	1	0	1	1	0	0	1	0	1	1
	TraesCS1A02G203600	1	0	0	1	0	0	1	0	1	1	0	0	1	0	0	0
	TraesCS1A02G203700	1	0	1	1	0	0	1	0	1	1	0	0	1	0	1	1
	TraesCS1A02G204200	1	1	1	0	0	0	0	0	1	1	0	0	0	0	1	1
	TraesCS1A02G204700	0	0	0	0	0	0	0	0	1	1	0	0	0	0	0	0
	TraesCS1A02G205400	0	0	0	0	0	0	0	0	1	0	0	0	0	0	0	0
	TraesCS1A02G205700	0	0	0	0	1	0	0	0	1	1	0	0	0	0	0	0
	TraesCS1A02G206100	1	1	1	0	0	0	1	0	1	1	0	0	1	0	1	1
	TraesCS1A02G206200	1	0	1	0	0	0	1	0	1	1	0	0	1	0	0	1
	TraesCS1A02G206600	1	1	1	0	0	0	1	0	1	1	0	0	0	0	0	0
	TraesCS1A02G206700	1	0	1	0	0	0	1	0	1	1	0	0	1	0	0	1
	TraesCS1A02G206800	1	1	1	0	0	0	1	0	1	1	0	0	1	0	0	1
	TraesCS1A02G206900	0	1	1	0	0	0	1	0	1	1	0	0	0	0	1	1
	TraesCS1A02G207300	0	1	1	0	0	0	1	0	1	1	0	0	0	0	1	1
	TraesCS1A02G207700	1	1	1	0	0	0	1	0	1	1	0	0	1	0	0	1
	TraesCS1A02G208200	1	1	1	0	0	0	1	0	1	1	0	0	1	0	1	1
	TraesCS1A02G208500	1	1	1	0	0	0	1	0	1	1	0	0	0	0	0	0
	TraesCS1A02G209100	1	1	0	0	0	0	1	0	1	1	0	0	1	0	1	1
	TraesCS1A02G209500	1	1	1	0	0	0	1	0	1	1	0	0	0	0	0	1
	TraesCS1A02G210200	1	1	1	0	0	0	1	0	1	1	0	0	0	0	0	0
	TraesCS1A02G210300	1	1	1	0	0	0	1	0	1	0	0	0	0	0	0	0
	TraesCS1A02G210400	0	1	1	0	1	0	1	0	1	1	0	0	0	0	1	1
	TraesCS1A02G210600	1	1	1	0	0	0	1	0	1	1	0	0	0	0	1	1
	TraesCS1A02G210800	0	0	0	0	0	0	1	0	1	1	0	0	0	0	0	0
	TraesCS1A02G211300	0	1	1	0	0	0	1	0	1	1	0	0	0	0	0	0
	TraesCS1A02G211500	1	1	1	1	0	0	1	0	1	1	0	0	0	0	0	0
	TraesCS1A02G212000	1	0	0	0	0	0	0	0	0	0	0	0	0	0	0	0
	TraesCS1A02G212400	0	0	0	0	1	0	0	0	1	1	0	0	0	0	0	0
	TraesCS1A02G212600	0	1	1	0	1	0	0	0	1	1	0	0	0	0	1	0
	TraesCS1A02G212800	0	0	0	0	0	0	1	0	0	0	0	0	0	0	0	0
	TraesCS1A02G213000	0	0	0	0	0	0	0	0	1	1	0	0	0	0	0	0
	TraesCS1A02G213100	0	0	0	0	0	0	0	0	1	0	0	0	0	0	0	0
	TraesCS1A02G213400	0	1	1	0	0	0	1	0	1	1	0	0	0	0	1	1
	TraesCS1A02G213600	0	0	0	0	0	0	1	0	0	0	0	0	0	0	0	0
	TraesCS1A02G213900	1	1	1	0	0	0	1	0	1	1	0	0	0	0	1	1
	TraesCS1A02G214800	1	0	0	0	0	0	0	0	0	0	0	0	0	0	0	0
	TraesCS1A02G215100	1	1	1	0	0	0	1	0	1	1	0	0	0	0	0	1
	TraesCS1A02G215400	1	0	1	0	0	0	1	0	1	1	0	0	0	0	0	1
	TraesCS1A02G215500	1	1	1	0	0	1	1	0	1	1	0	0	1	0	1	1
	TraesCS1A02G215600	1	1	1	0	0	0	1	0	1	1	0	0	0	0	1	1
	TraesCS1A02G215700	0	1	0	0	0	0	0	0	0	0	0	0	0	0	0	0
	TraesCS1A02G215800	0	1	1	0	0	0	1	0	1	1	0	0	1	0	1	1
	TraesCS1A02G216300	1	0	0	0	0	0	1	0	0	0	0	0	1	0	0	0
	TraesCS1A02G216800	0	1	0	0	0	0	0	0	1	0	0	0	0	0	0	0
	TraesCS1A02G217300	1	1	0	0	0	0	1	0	1	1	0	0	1	0	1	1
	TraesCS1A02G217400	0	1	1	0	0	0	1	0	1	1	0	0	0	0	1	1
	TraesCS1A02G218000	0	0	1	0	0	0	1	0	1	1	0	0	0	0	0	1
	TraesCS1A02G218100	1	1	1	0	0	0	1	0	1	1	0	0	0	0	0	0
	TraesCS1A02G218200	0	1	1	0	1	0	0	0	1	1	0	0	0	0	1	1
	TraesCS1A02G218400	1	1	1	0	0	0	1	0	1	1	0	0	1	0	1	1
	TraesCS1A02G218700	0	0	0	0	0	0	1	0	0	0	0	0	0	0	0	0
	TraesCS1A02G218800	1	0	0	0	0	1	1	0	0	0	0	0	1	0	0	0
	TraesCS1A02G218900	1	1	1	0	0	0	1	0	1	1	0	0	0	0	1	1
	TraesCS1A02G219400	1	1	1	0	1	0	1	0	1	1	0	0	1	0	1	1
	TraesCS1A02G219700	1	0	0	0	0	0	0	0	0	0	0	0	0	0	0	0
	TraesCS1A02G219800	0	0	0	0	0	0	1	0	1	1	0	0	0	0	1	0
	TraesCS1A02G220200	0	1	1	0	0	0	0	0	0	0	0	0	0	0	0	0
	TraesCS1A02G220400	0	1	0	0	0	0	0	0	1	0	0	0	0	0	0	0
	TraesCS1A02G221100	1	1	1	0	0	0	1	0	1	1	0	0	1	0	1	1
	TraesCS1A02G221200	0	0	0	0	0	0	1	0	1	1	0	0	0	0	0	0
	TraesCS1A02G221400	1	1	1	0	0	0	1	0	1	1	0	0	1	0	1	1
	TraesCS1A02G221600	0	1	1	0	0	0	0	0	1	1	0	0	0	0	0	0
	TraesCS1A02G221800	1	1	1	0	0	0	1	0	1	1	0	0	0	0	0	0
	TraesCS1A02G221900	1	1	1	0	0	0	1	0	1	1	0	0	0	0	1	1
	TraesCS1A02G222000	0	1	0	0	1	0	0	0	1	0	0	0	0	0	1	0
	TraesCS1A02G222200	0	0	0	0	0	0	1	0	1	1	0	0	0	0	0	0
	TraesCS1A02G222800	1	0	1	0	0	0	1	0	0	1	0	0	1	0	1	1
	TraesCS1A02G222900	0	0	0	0	0	0	1	0	1	1	0	0	0	0	0	0
	TraesCS1A02G223000	0	0	0	0	0	0	0	0	1	0	0	0	0	0	0	0
	TraesCS1A02G223300	1	1	1	0	0	0	0	0	0	0	0	0	0	0	0	0
	TraesCS1A02G223700	0	0	0	0	0	0	0	0	1	0	0	0	0	0	0	0
	TraesCS1A02G224000	0	0	0	1	0	0	1	0	0	0	0	0	1	0	1	1
	TraesCS1A02G224700	1	1	1	0	0	0	1	0	1	1	0	0	0	0	1	1
	TraesCS1A02G225000	0	0	0	0	0	0	0	0	0	1	0	0	0	0	0	0
	TraesCS1A02G225100	1	0	1	0	0	0	1	0	1	1	0	0	1	0	0	1
	TraesCS1A02G225200	0	0	1	0	0	1	1	0	1	1	0	0	0	0	0	0
	TraesCS1A02G225600	0	0	0	0	0	0	0	0	1	1	0	0	0	0	0	0
	TraesCS1A02G225700	0	0	1	0	0	0	1	0	1	1	0	0	0	0	0	0
	TraesCS1A02G226300	1	1	1	0	0	0	1	0	1	1	0	0	1	0	1	1
	TraesCS1A02G226500	0	0	0	0	0	0	1	0	0	0	0	0	1	0	0	0
	TraesCS1A02G227000	1	1	1	0	0	0	1	0	1	1	0	0	0	0	1	1
	TraesCS1A02G227200	0	0	0	0	0	0	1	0	1	0	0	0	0	0	0	0
	TraesCS1A02G227300	1	0	0	0	0	0	1	0	0	0	0	0	0	0	0	0
	TraesCS1A02G227600	0	0	1	0	0	0	1	0	1	1	0	0	0	0	0	1
	TraesCS1A02G227700	1	1	1	0	0	0	1	0	1	1	0	0	1	0	1	1
	TraesCS1A02G228000	0	0	0	1	0	0	1	0	1	1	0	0	1	0	1	1
	TraesCS1A02G228100	1	1	1	0	0	0	1	0	1	1	0	0	1	0	1	1
	TraesCS1A02G228200	0	0	0	0	0	0	1	0	0	0	0	0	0	0	0	0
	TraesCS1A02G228300	0	0	0	0	0	0	1	0	1	1	0	0	0	0	0	0
	TraesCS1A02G228700	0	1	1	0	0	0	0	0	1	1	0	0	0	0	0	0
	TraesCS1A02G229000	0	0	0	0	0	0	0	0	1	0	0	0	0	0	0	0
	TraesCS1A02G229100	0	1	0	0	0	0	0	0	1	1	0	0	0	0	0	0
	TraesCS1A02G229400	0	0	0	0	0	0	1	0	0	0	0	0	0	0	0	0
	TraesCS1A02G229700	0	1	1	0	0	0	1	0	1	1	0	0	0	0	0	0
	TraesCS1A02G230300	1	1	1	0	0	0	1	0	1	1	0	0	1	0	1	0
	TraesCS1A02G230400	0	0	1	0	0	0	1	0	1	1	0	0	0	0	0	1
	TraesCS1A02G230500	1	1	1	0	0	0	1	0	1	1	0	0	0	0	0	1
	TraesCS1A02G230600	1	1	1	0	0	0	0	0	1	0	0	0	0	0	0	0
	TraesCS1A02G231000	1	0	0	0	0	0	1	0	0	0	0	0	0	0	0	0
	TraesCS1A02G231100	1	1	1	0	0	0	1	0	1	1	0	0	1	0	1	1
	TraesCS1A02G231200	1	0	0	0	0	0	0	0	0	0	0	0	0	0	0	0
	TraesCS1A02G232500	1	1	1	1	0	0	1	0	1	1	0	0	1	0	1	1
	TraesCS1A02G233200	1	0	0	1	0	0	0	0	0	0	0	0	0	0	0	0
	TraesCS1A02G233400	1	0	0	0	0	0	1	0	0	0	0	0	1	0	0	0
	TraesCS1A02G233500	1	1	1	0	0	0	1	0	1	1	0	0	0	0	1	1
	TraesCS1A02G233600	0	0	0	0	0	0	0	0	1	1	0	0	0	0	0	0
	TraesCS1A02G234100	1	1	1	0	0	0	1	0	1	1	0	0	1	0	1	1
	TraesCS1A02G234200	1	0	1	0	0	0	0	0	0	0	0	0	0	0	0	0
	TraesCS1A02G234600	1	1	1	0	0	0	1	0	1	1	0	0	0	0	1	0
	TraesCS1A02G235000	1	1	1	0	0	0	1	0	1	1	0	0	1	0	1	1
	TraesCS1A02G235200	0	0	1	1	0	0	1	0	1	1	0	0	0	0	0	0
	TraesCS1A02G235300	1	1	1	0	0	0	1	0	1	1	0	0	1	0	1	1
	TraesCS1A02G235800	1	1	1	0	0	0	1	0	1	1	0	0	1	0	1	1
	TraesCS1A02G235900	1	0	0	0	0	0	0	0	1	1	0	0	0	0	0	0
	TraesCS1A02G236000	1	0	0	0	0	0	1	0	1	0	0	0	0	0	0	0
	TraesCS1A02G236300	0	0	0	0	0	0	0	0	1	1	0	0	0	0	0	0
	TraesCS1A02G236500	0	1	1	0	0	0	0	0	1	1	0	0	0	0	1	1
	TraesCS1A02G236600	1	1	1	0	0	0	1	0	0	0	0	0	0	0	0	0
	TraesCS1A02G236900	1	1	1	0	0	0	1	0	1	1	0	0	0	0	1	0
	TraesCS1A02G237800	1	1	1	0	1	0	1	0	1	1	0	0	0	0	1	1
	TraesCS1A02G238200	1	0	0	0	1	0	0	0	1	0	0	0	0	0	0	0
	TraesCS1A02G238700	1	1	1	0	0	0	1	0	1	1	0	0	1	0	1	1
	TraesCS1A02G238800	1	1	1	0	0	0	1	0	1	1	0	0	1	0	1	1
	TraesCS1A02G238900	0	1	1	0	0	0	1	0	1	1	0	0	0	0	1	1
	TraesCS1A02G239000	1	1	1	0	0	0	1	0	1	1	0	0	0	0	0	0
	TraesCS1A02G239100	0	1	1	0	0	0	1	0	1	1	0	0	0	0	1	0
	TraesCS1A02G239200	0	0	0	0	0	0	0	0	1	1	0	0	0	0	0	0
	TraesCS1A02G239400	1	1	1	0	0	0	1	0	1	1	0	0	1	0	0	1
	TraesCS1A02G239500	1	1	1	0	0	0	1	0	1	1	0	0	0	0	0	1
	TraesCS1A02G239600	0	1	1	0	0	0	0	0	0	0	0	0	0	0	0	0
	TraesCS1A02G239700	0	1	1	0	0	0	1	0	1	1	0	0	0	0	0	0
	TraesCS1A02G239800	1	1	1	0	0	0	1	0	1	1	0	0	0	0	0	0
	TraesCS1A02G240000	0	0	0	0	0	0	1	0	1	0	0	0	0	0	0	0
	TraesCS1A02G240300	1	1	1	0	0	0	1	0	1	1	0	0	0	0	0	0
	TraesCS1A02G240600	1	1	1	0	0	0	1	0	1	1	0	0	0	0	0	1
	TraesCS1A02G241000	1	1	1	0	0	0	1	0	1	1	0	0	0	0	1	1
	TraesCS1A02G241100	1	1	1	0	0	0	1	0	1	1	0	0	0	0	0	0
	TraesCS1A02G241300	1	1	0	0	0	0	1	0	1	0	0	0	0	0	0	0
	TraesCS1A02G241900	1	1	1	0	0	0	1	0	1	1	0	0	1	0	0	1
	TraesCS1A02G242100	1	0	0	0	0	0	0	0	0	0	0	0	0	0	0	0
	TraesCS1A02G242300	0	0	1	0	0	0	0	0	0	1	0	0	0	0	0	0
	TraesCS1A02G242600	0	0	1	0	0	0	1	0	1	1	0	0	0	0	0	1
	TraesCS1A02G242900	0	1	0	0	0	0	0	0	1	0	0	0	0	0	0	0
	TraesCS1A02G243000	1	1	1	0	0	0	1	0	1	1	0	0	0	0	0	1
	TraesCS1A02G243200	1	1	1	0	0	0	1	0	1	1	0	0	1	0	1	1
	TraesCS1A02G243300	0	0	1	0	0	0	1	0	1	1	0	0	0	0	0	0
	TraesCS1A02G243400	1	1	1	0	0	0	1	0	1	1	0	0	1	0	1	1
	TraesCS1A02G243700	1	1	1	0	0	0	1	0	1	1	0	0	0	0	0	1
	TraesCS1A02G244200	0	0	1	0	0	0	1	0	1	1	0	0	0	0	0	0
	TraesCS1A02G244400	0	0	1	0	0	0	1	0	1	1	0	0	0	0	0	0
	TraesCS1A02G244700	1	1	1	0	0	0	1	0	1	0	0	0	0	0	0	0
	TraesCS1A02G244900	1	0	0	0	0	0	1	0	0	0	0	0	1	0	0	0
	TraesCS1A02G245300	0	1	0	0	0	0	1	0	1	1	0	0	0	0	0	0
	TraesCS1A02G245500	0	1	1	0	0	0	1	0	1	1	0	0	0	0	0	0
	TraesCS1A02G245600	1	1	1	0	0	0	1	0	1	1	0	0	0	0	1	1
	TraesCS1A02G245700	1	0	1	0	0	0	1	0	1	1	0	0	1	0	0	1
	TraesCS1A02G246400	0	1	1	0	0	0	1	0	1	1	0	0	0	0	0	1
	TraesCS1A02G246500	1	1	1	0	0	0	1	0	1	1	0	0	0	0	1	1
	TraesCS1A02G246600	0	0	0	0	0	0	1	0	1	1	0	0	0	0	0	0
	TraesCS1A02G246800	0	1	1	0	0	0	1	0	1	1	0	0	0	0	1	0
	TraesCS1A02G246900	1	0	0	0	0	0	1	0	0	0	0	0	1	0	1	0
	TraesCS1A02G247100	0	0	0	0	0	0	0	0	1	1	0	0	0	0	0	0
	TraesCS1A02G247200	0	0	0	0	0	0	0	0	1	0	0	0	0	0	0	0
	TraesCS1A02G247300	0	0	0	0	0	0	1	0	1	1	0	0	0	0	1	0
	TraesCS1A02G247500	0	1	1	0	0	0	0	0	1	1	0	0	0	0	0	0
	TraesCS1A02G247800	0	1	0	0	0	0	0	0	1	1	0	0	0	0	0	0
	TraesCS1A02G247900	0	0	0	0	0	0	0	0	1	1	0	0	0	0	0	0
	TraesCS1A02G248000	1	1	1	0	0	0	1	0	1	1	0	0	1	0	0	0
	TraesCS1A02G248100	1	0	0	1	0	0	0	0	0	0	0	0	0	0	0	0
	TraesCS1A02G248200	1	1	1	0	0	0	1	0	1	1	0	0	1	0	1	1
	TraesCS1A02G248400	1	0	0	0	0	0	1	0	0	0	0	0	0	0	0	0
	TraesCS1A02G248600	0	0	0	0	0	0	1	0	1	1	0	0	0	0	0	0
	TraesCS1A02G248700	1	1	1	0	0	0	1	0	1	1	0	0	1	0	1	1
	TraesCS1A02G248800	1	1	1	0	0	0	1	0	1	1	0	0	0	0	1	1
	TraesCS1A02G249100	0	0	0	0	0	0	1	0	1	1	0	0	0	0	1	1
	TraesCS1A02G249300	1	1	1	0	0	0	1	0	1	1	0	0	0	0	0	0
	TraesCS1A02G249400	0	0	0	0	0	0	0	0	1	0	0	0	0	0	0	0
	TraesCS1A02G249600	1	1	1	0	0	0	1	0	1	1	0	0	1	0	1	1
	TraesCS1A02G250000	1	1	1	0	0	0	1	0	1	1	0	0	1	0	1	1
	TraesCS1A02G250400	1	0	1	0	0	0	1	0	1	1	0	0	1	0	0	1
	TraesCS1A02G250700	0	1	1	0	0	0	1	0	1	1	0	0	0	0	0	0
	TraesCS1A02G251000	0	0	0	0	0	0	0	0	1	1	0	0	0	0	0	0
	TraesCS1A02G251100	1	0	0	0	0	0	0	0	1	0	0	0	0	0	0	0
	TraesCS1A02G251200	0	1	1	0	1	0	0	0	1	1	0	0	0	0	0	0
	TraesCS1A02G251400	0	0	0	0	0	0	1	0	1	1	0	0	1	0	1	0
	TraesCS1A02G251500	1	0	0	0	0	0	0	0	0	0	0	0	0	0	0	0
	TraesCS1A02G251600	1	1	1	0	0	0	1	0	1	1	0	0	1	0	1	1
	TraesCS1A02G251700	1	0	1	0	0	0	1	0	1	1	0	0	1	0	0	1
	TraesCS1A02G251900	1	0	1	0	0	0	1	0	1	1	0	0	0	0	0	0
	TraesCS1A02G252300	0	1	1	0	0	0	1	0	1	1	0	0	0	0	0	0
	TraesCS1A02G252400	1	0	0	0	0	0	1	0	1	0	0	0	1	0	0	0
	TraesCS1A02G252700	0	1	1	0	0	0	1	0	1	1	0	0	0	0	0	0
	TraesCS1A02G253000	0	0	0	0	0	0	1	0	1	1	0	0	0	0	0	0
	TraesCS1A02G253200	1	0	0	1	0	0	0	0	0	0	0	0	0	0	0	0
	TraesCS1A02G253400	1	1	1	1	0	0	0	0	0	0	0	0	0	0	0	0
	TraesCS1A02G253900	1	0	0	0	0	0	1	0	1	1	0	0	0	0	0	0
	TraesCS1A02G254100	0	0	0	0	0	0	1	0	1	1	0	0	0	0	0	0
	TraesCS1A02G254200	0	1	1	0	1	0	1	0	1	1	0	0	0	0	1	0
	TraesCS1A02G254400	1	1	1	0	0	0	1	0	1	1	0	0	0	0	0	0
	TraesCS1A02G255000	1	0	1	0	0	0	1	0	1	1	0	0	0	0	0	0
	TraesCS1A02G255100	1	1	1	0	0	0	1	0	1	1	0	0	1	0	1	1
	TraesCS1A02G255300	0	0	0	0	0	0	0	0	1	1	0	0	0	0	0	0
	TraesCS1A02G255400	1	1	1	0	1	0	1	0	1	1	0	0	1	0	1	1
	TraesCS1A02G255800	0	1	0	0	0	0	0	0	1	1	0	0	0	0	0	0
	TraesCS1A02G255900	0	1	1	0	1	0	1	0	1	1	0	0	0	0	1	0
	TraesCS1A02G256100	1	1	1	0	0	0	1	0	1	1	0	0	1	0	0	1
	TraesCS1A02G256200	1	1	1	0	0	0	1	0	1	1	0	0	1	0	1	1
	TraesCS1A02G256300	0	0	0	0	0	0	1	0	0	0	0	0	0	0	0	0
	TraesCS1A02G256800	1	1	1	0	0	0	1	0	1	1	0	0	1	0	1	0
	TraesCS1A02G257100	0	0	0	0	0	0	0	0	1	1	0	0	0	0	0	0
	TraesCS1A02G257200	1	1	1	0	0	0	1	0	1	1	0	0	1	0	1	1
	TraesCS1A02G257300	1	1	1	0	0	0	1	0	1	1	0	0	1	0	1	1
	TraesCS1A02G257700	1	1	1	0	0	0	1	0	1	1	0	0	0	0	0	0
	TraesCS1A02G258100	0	0	0	1	0	0	0	0	0	0	0	0	0	0	0	0
	TraesCS1A02G258200	1	1	1	0	0	0	1	0	1	1	0	0	1	0	1	1
	TraesCS1A02G258800	1	1	1	0	1	0	1	0	1	1	0	0	0	0	1	1
	TraesCS1A02G259000	1	1	1	0	0	0	1	0	1	1	0	0	1	0	1	1
	TraesCS1A02G259100	1	0	0	0	0	0	1	0	1	1	0	0	0	0	0	0
	TraesCS1A02G259200	0	1	1	0	1	0	1	0	1	1	0	0	0	0	1	1
	TraesCS1A02G259400	0	1	1	0	0	0	0	0	0	0	0	0	0	0	1	1
	TraesCS1A02G259500	0	1	1	0	1	0	1	0	1	1	0	0	0	0	0	0
	TraesCS1A02G259600	0	0	1	0	0	0	1	0	1	1	0	0	0	0	0	0
	TraesCS1A02G259700	0	1	0	0	1	0	0	0	1	1	0	0	0	0	0	0
	TraesCS1A02G259800	0	0	0	0	0	0	0	0	1	1	0	0	0	0	0	0
	TraesCS1A02G259900	1	1	1	0	0	0	1	0	1	1	0	0	1	0	1	1
	TraesCS1A02G260200	1	1	1	0	0	0	1	0	1	1	0	0	1	0	1	1
	TraesCS1A02G260300	1	1	1	0	0	0	0	0	1	1	0	0	0	0	0	0
	TraesCS1A02G260500	1	1	1	0	0	0	1	0	1	1	0	0	1	0	1	1
	TraesCS1A02G260700	1	1	1	0	0	0	1	0	1	1	0	0	1	0	1	1
	TraesCS1A02G260900	1	0	0	0	0	0	1	0	0	0	0	0	1	0	0	0
	TraesCS1A02G261000	0	0	0	0	1	1	0	0	1	1	0	0	0	0	0	0
	TraesCS1A02G261100	1	1	1	1	0	0	1	0	1	1	0	0	0	0	0	0
	TraesCS1A02G261400	0	1	1	0	0	0	0	0	1	0	0	0	0	0	1	0
	TraesCS1A02G261900	0	1	0	0	0	0	0	0	1	1	0	0	0	0	0	0
	TraesCS1A02G262000	0	0	0	0	0	0	0	0	1	1	0	0	0	0	0	0
	TraesCS1A02G262100	0	1	1	0	0	0	1	0	1	1	0	0	0	0	0	0
	TraesCS1A02G262200	0	0	1	0	0	0	1	0	1	1	0	0	0	0	0	0
	TraesCS1A02G262400	0	0	1	0	0	0	0	0	1	1	0	0	0	0	0	0
	TraesCS1A02G262500	0	1	1	0	0	0	0	0	1	1	0	0	0	0	0	1
	TraesCS1A02G262700	0	0	0	0	1	1	0	0	0	0	0	0	0	0	0	0
	TraesCS1A02G262800	0	0	1	0	0	0	1	0	1	1	0	0	0	0	0	0
	TraesCS1A02G262900	0	1	0	0	0	0	0	0	1	0	0	0	0	0	0	0
	TraesCS1A02G263000	1	1	1	0	0	0	1	0	1	1	0	0	0	0	0	0
	TraesCS1A02G263200	1	1	1	0	0	0	1	0	1	1	0	0	1	0	1	1
	TraesCS1A02G263300	0	0	1	0	0	0	1	0	1	1	0	0	0	0	0	1
	TraesCS1A02G263400	0	1	1	0	0	0	1	0	1	1	0	0	0	0	1	1
	TraesCS1A02G263700	1	1	1	0	0	0	1	0	1	1	0	0	1	0	1	1
	TraesCS1A02G264000	1	1	1	0	0	0	1	0	1	1	0	0	1	0	1	1
	TraesCS1A02G264100	0	1	0	0	0	0	0	0	0	0	0	0	0	0	0	0
	TraesCS1A02G264200	1	1	1	0	0	0	1	0	1	1	0	0	0	0	1	1
	TraesCS1A02G264300	1	1	1	0	0	0	1	0	1	1	0	0	1	0	1	1
	TraesCS1A02G264400	0	0	0	0	0	0	1	0	1	1	0	0	0	0	0	0
	TraesCS1A02G264500	0	1	1	0	1	0	0	0	1	1	0	0	0	0	1	0
	TraesCS1A02G264700	0	1	0	0	0	0	0	0	1	1	0	0	0	0	1	0
	TraesCS1A02G264800	1	1	1	0	0	0	1	0	1	1	0	0	1	0	1	0
	TraesCS1A02G264900	1	1	1	0	0	0	1	0	1	1	0	0	1	0	1	1
	TraesCS1A02G265000	1	1	1	0	0	0	1	0	1	1	0	0	1	0	1	1
	TraesCS1A02G265200	1	1	1	0	0	0	1	0	1	1	0	0	1	0	0	1
	TraesCS1A02G265600	1	1	1	0	0	0	1	0	1	1	0	0	1	0	1	1
	TraesCS1A02G265700	1	1	1	0	0	0	1	0	1	1	0	0	1	0	1	1
	TraesCS1A02G265800	1	1	1	0	0	0	1	0	1	1	0	0	1	0	1	1
	TraesCS1A02G265900	1	1	1	0	0	0	1	0	1	1	0	0	1	0	1	1
	TraesCS1A02G266000	1	1	0	1	0	0	1	0	1	1	0	0	0	0	0	0
	TraesCS1A02G266100	1	0	0	0	0	0	1	0	1	1	0	0	0	0	0	0
	TraesCS1A02G266300	0	1	0	0	1	0	0	0	1	1	0	0	0	0	0	0
	TraesCS1A02G266600	0	1	0	0	0	0	0	0	0	0	0	0	0	0	0	0
	TraesCS1A02G266900	1	1	1	0	0	0	1	0	1	1	0	0	1	0	1	1
	TraesCS1A02G267300	0	1	1	0	1	0	0	0	1	1	0	0	0	0	0	0
	TraesCS1A02G267700	0	0	0	0	1	0	1	0	0	0	0	0	0	0	0	0
	TraesCS1A02G267800	0	0	0	0	0	0	1	0	1	1	0	0	0	0	0	0
	TraesCS1A02G267900	1	0	1	0	0	0	1	0	0	1	0	0	0	0	0	0
	TraesCS1A02G268100	1	0	0	0	0	0	0	0	0	0	0	0	0	0	0	0
	TraesCS1A02G268400	0	1	0	0	1	0	0	0	1	0	0	0	0	0	0	0
	TraesCS1A02G268500	1	0	0	0	0	0	0	0	1	0	0	0	0	0	0	0
	TraesCS1A02G268700	0	1	1	0	0	0	1	0	1	1	0	0	0	0	0	0
	TraesCS1A02G268800	1	0	1	0	0	0	1	0	1	1	0	0	1	0	0	1
	TraesCS1A02G269100	1	1	1	0	0	0	1	0	1	0	0	0	1	0	0	0
	TraesCS1A02G269200	0	1	1	0	0	0	1	0	1	1	0	0	0	0	0	0
	TraesCS1A02G269500	1	0	0	0	0	0	1	0	0	1	0	0	0	0	0	0
	TraesCS1A02G269600	1	1	1	0	0	0	1	0	1	1	0	0	1	0	0	1
	TraesCS1A02G270300	0	0	1	0	0	0	1	0	1	1	0	0	0	0	0	1
	TraesCS1A02G270600	0	1	0	0	0	0	0	0	1	1	0	0	0	0	0	0
	TraesCS1A02G270700	1	1	1	0	0	0	1	0	1	1	0	0	1	0	1	1
	TraesCS1A02G270800	1	1	0	0	0	0	0	0	1	0	0	0	0	0	1	0
	TraesCS1A02G270900	0	0	0	0	0	0	1	0	1	1	0	0	0	0	0	0
	TraesCS1A02G271700	1	1	1	0	0	0	1	0	1	1	0	0	1	0	1	1
	TraesCS1A02G272300	1	0	1	0	0	0	1	0	1	1	0	0	0	0	0	0
	TraesCS1A02G272400	0	0	0	0	0	0	0	0	0	1	0	0	0	0	0	0
	TraesCS1A02G273100	0	0	0	0	0	0	1	0	1	1	0	0	0	0	0	0
	TraesCS1A02G273400	0	0	0	0	0	0	0	0	1	1	0	0	0	0	0	0
	TraesCS1A02G273500	1	1	1	0	0	0	1	0	1	1	0	0	1	0	1	1
	TraesCS1A02G273600	1	1	1	0	0	0	1	0	1	1	0	0	0	0	0	0
	TraesCS1A02G273900	0	0	0	0	0	0	1	0	1	1	0	0	0	0	0	0
	TraesCS1A02G274300	0	1	0	0	0	0	0	0	1	1	0	0	0	0	0	0
	TraesCS1A02G275200	0	0	0	0	0	0	0	0	1	1	0	0	0	0	0	0
	TraesCS1A02G275300	0	0	0	0	0	0	1	0	1	1	0	0	0	0	0	0
	TraesCS1A02G275400	1	0	1	0	0	0	1	0	0	0	0	0	0	0	0	0
	TraesCS1A02G276200	1	1	1	0	0	0	1	0	1	1	0	0	1	0	1	1
	TraesCS1A02G276300	0	0	1	0	0	0	1	0	1	1	0	0	0	0	0	1
	TraesCS1A02G276400	0	0	0	0	0	0	0	0	1	0	0	0	0	0	0	0
	TraesCS1A02G276500	1	1	1	0	0	0	1	0	1	1	0	0	0	0	0	0
	TraesCS1A02G277000	1	1	1	0	0	0	1	0	1	1	0	0	1	0	1	1
	TraesCS1A02G277100	1	1	1	0	0	0	1	0	1	1	0	0	1	0	1	1
	TraesCS1A02G277400	0	0	1	0	0	0	1	0	1	1	0	0	1	0	1	1
	TraesCS1A02G277500	0	1	1	0	0	0	0	0	1	1	0	0	0	0	0	0
	TraesCS1A02G277900	1	1	1	0	0	0	1	0	1	0	0	0	0	0	0	0
	TraesCS1A02G278000	1	1	1	0	0	0	1	0	1	1	0	0	0	0	1	1
	TraesCS1A02G278100	0	0	0	0	0	0	1	0	0	0	0	0	0	0	0	0
	TraesCS1A02G278200	0	0	0	0	0	0	0	0	1	1	0	0	0	0	0	0
	TraesCS1A02G278300	1	0	0	0	0	0	1	0	0	0	0	0	1	0	0	0
	TraesCS1A02G278600	0	0	0	0	1	0	0	0	0	0	0	0	0	0	0	0
	TraesCS1A02G278800	0	0	0	0	0	0	1	0	0	0	0	0	0	0	0	0
	TraesCS1A02G278900	1	0	0	0	0	0	1	0	1	1	0	0	1	0	1	1
	TraesCS1A02G279000	1	1	1	0	0	0	1	0	1	1	0	0	1	0	0	0
	TraesCS1A02G279100	1	1	1	0	0	0	1	0	1	1	0	0	0	0	1	1
	TraesCS1A02G279300	0	1	1	0	0	0	1	0	1	1	0	0	0	0	0	1
	TraesCS1A02G279500	0	1	1	0	0	0	1	0	1	1	0	0	0	0	0	0
	TraesCS1A02G279800	1	1	1	0	0	0	1	0	1	1	0	0	1	0	1	1
	TraesCS1A02G280200	1	1	1	0	0	0	1	0	1	1	0	0	0	0	0	0
	TraesCS1A02G280300	0	1	0	0	1	0	0	0	1	1	0	0	0	0	0	0
	TraesCS1A02G280400	0	1	1	0	0	0	1	0	1	1	0	0	0	0	0	1
	TraesCS1A02G280500	0	0	1	0	0	0	0	0	1	1	0	0	0	0	0	0
	TraesCS1A02G280700	0	0	0	0	0	0	1	0	1	0	0	0	0	0	0	0
	TraesCS1A02G280900	0	1	1	0	1	0	1	0	1	1	0	0	0	0	1	0
	TraesCS1A02G281000	0	0	0	0	0	0	1	0	1	1	0	0	0	0	1	0
	TraesCS1A02G281100	0	0	0	0	0	0	0	0	1	1	0	0	0	0	0	0
	TraesCS1A02G281200	0	0	0	0	0	0	0	0	1	1	0	0	0	0	0	0
	TraesCS1A02G281300	1	0	0	0	0	0	0	0	0	0	0	0	0	0	0	0
	TraesCS1A02G281600	1	1	1	0	0	0	1	0	1	1	0	0	1	0	1	1
	TraesCS1A02G281700	0	0	1	0	0	0	1	0	1	1	0	0	0	0	0	0
	TraesCS1A02G282000	0	0	1	0	0	0	1	0	1	1	0	0	0	0	0	1
	TraesCS1A02G282600	0	1	1	0	1	0	0	0	1	1	0	0	0	0	1	0
	TraesCS1A02G282700	0	0	1	0	0	0	1	0	1	1	0	0	0	0	0	0
	TraesCS1A02G282800	1	1	1	0	0	0	1	0	1	1	0	0	1	0	1	1
	TraesCS1A02G283100	1	1	1	0	0	0	1	0	1	1	0	0	1	0	1	1
	TraesCS1A02G283200	0	1	1	0	0	0	1	0	1	1	0	0	0	0	1	1
	TraesCS1A02G283800	0	1	1	0	0	0	0	0	1	1	0	0	0	0	0	0
	TraesCS1A02G283900	1	1	1	0	0	0	1	0	1	1	0	0	0	0	0	1
	TraesCS1A02G284000	0	0	0	0	0	0	0	0	0	1	0	0	0	0	0	0
	TraesCS1A02G284100	0	0	0	0	0	0	0	0	1	0	0	0	0	0	0	0
	TraesCS1A02G284300	0	0	0	0	0	0	1	0	1	1	0	0	0	0	0	0
	TraesCS1A02G284900	1	1	1	0	0	0	1	0	1	1	0	0	1	0	1	1
	TraesCS1A02G285000	0	0	0	0	0	0	1	0	1	1	0	0	0	0	1	0
	TraesCS1A02G285400	1	1	1	0	1	0	1	0	1	1	1	0	0	0	0	1
	TraesCS1A02G286300	0	0	0	0	0	0	0	0	1	0	0	0	0	0	0	0
	TraesCS1A02G287000	1	0	0	0	0	0	1	0	1	0	0	0	1	0	0	0
	TraesCS1A02G287400	0	0	0	0	0	0	1	0	1	0	0	0	0	0	0	0
	TraesCS1A02G287500	0	0	0	0	0	0	1	0	0	0	0	0	0	0	0	0
	TraesCS1A02G287600	0	1	0	0	0	0	0	0	1	1	0	0	0	0	1	0
	TraesCS1A02G287900	0	0	0	0	0	0	0	0	1	1	0	0	0	0	0	0
	TraesCS1A02G288200	0	0	0	0	0	0	1	0	0	1	0	0	0	0	0	0
	TraesCS1A02G288400	1	0	1	0	0	0	1	0	1	1	0	0	0	0	0	1
	TraesCS1A02G288500	1	1	1	1	0	0	1	0	1	1	0	0	0	0	0	0
	TraesCS1A02G288700	0	0	0	0	0	0	1	0	1	1	0	0	0	0	0	0
	TraesCS1A02G288900	1	0	0	0	0	0	0	0	0	0	0	0	0	0	0	0
	TraesCS1A02G289000	0	0	0	0	0	0	0	0	1	0	0	0	0	0	0	0
	TraesCS1A02G290100	0	1	0	0	0	0	1	0	1	1	0	0	0	0	1	0
	TraesCS1A02G290200	0	0	0	0	0	0	1	0	1	1	0	0	0	0	0	0
	TraesCS1A02G290400	1	0	1	0	0	0	1	0	1	1	0	0	0	0	0	0
	TraesCS1A02G290500	1	1	1	0	0	0	1	0	1	1	0	0	1	0	1	1
	TraesCS1A02G290700	0	0	0	0	0	0	0	0	1	0	0	0	0	0	0	0
	TraesCS1A02G291000	0	0	0	0	0	0	0	0	1	0	0	0	0	0	0	0
	TraesCS1A02G291800	1	1	1	0	0	0	1	0	1	1	0	0	0	0	0	1
	TraesCS1A02G292000	1	0	0	0	0	0	1	0	1	1	0	0	0	0	0	0
	TraesCS1A02G292100	1	1	1	0	0	0	1	0	1	1	0	0	0	0	1	1
	TraesCS1A02G292200	0	0	0	0	0	0	1	0	1	1	0	0	0	0	0	0
	TraesCS1A02G292300	0	0	0	0	0	0	1	0	1	0	0	0	0	0	0	0
	TraesCS1A02G293000	1	0	0	0	0	0	0	0	0	0	0	0	0	0	0	0
	TraesCS1A02G295200	1	1	1	0	0	0	1	0	1	1	0	0	0	0	0	0
	TraesCS1A02G295300	1	1	1	0	0	0	1	0	1	1	0	0	0	0	0	0
	TraesCS1A02G295800	1	1	1	0	0	0	1	0	1	1	0	0	1	0	1	1
	TraesCS1A02G296200	0	0	1	0	0	0	1	0	0	1	0	0	0	0	0	0
	TraesCS1A02G296300	1	1	1	0	0	0	1	0	1	1	0	0	0	0	1	1
	TraesCS1A02G297000	0	0	1	0	0	0	1	0	1	1	0	0	0	0	0	1
	TraesCS1A02G297800	1	1	1	0	1	0	1	0	1	1	0	0	1	0	1	1
	TraesCS1A02G297900	1	0	0	0	0	0	0	0	0	0	0	0	1	0	0	0
	TraesCS1A02G298000	0	0	0	0	0	0	0	0	1	0	0	0	0	0	0	0
	TraesCS1A02G298100	0	0	0	0	0	0	1	0	1	1	0	0	0	0	0	0
	TraesCS1A02G298600	1	1	1	1	0	0	1	0	1	1	0	0	0	0	0	0
	TraesCS1A02G298700	0	0	0	0	0	0	1	0	1	1	0	0	0	0	0	0
	TraesCS1A02G298800	0	1	1	0	0	0	1	0	1	1	0	0	0	0	0	0
	TraesCS1A02G298900	1	1	1	0	0	0	1	0	1	1	0	0	0	0	1	1
	TraesCS1A02G299100	0	0	0	1	0	0	0	0	1	1	0	0	0	0	1	1
	TraesCS1A02G299200	0	0	1	0	0	0	0	0	0	1	0	0	0	0	0	0
	TraesCS1A02G299400	0	1	1	0	1	0	1	0	1	1	0	0	0	0	1	0
	TraesCS1A02G299500	1	1	1	0	0	0	1	0	1	1	0	0	1	0	1	1
	TraesCS1A02G300000	1	1	1	0	0	0	1	0	1	1	0	0	1	0	1	1
	TraesCS1A02G300200	0	1	0	0	1	0	0	0	1	0	0	0	0	0	0	0
	TraesCS1A02G300800	0	0	1	0	0	0	1	0	1	1	0	0	0	0	0	0
	TraesCS1A02G301400	0	0	0	0	0	0	1	0	1	1	0	0	0	0	0	0
	TraesCS1A02G301600	1	1	1	0	0	0	1	0	1	1	0	0	1	0	1	1
	TraesCS1A02G302500	1	1	1	0	0	0	1	0	1	1	0	0	0	0	0	0
	TraesCS1A02G302600	1	1	1	0	0	0	0	0	1	0	0	0	0	0	0	0
	TraesCS1A02G302700	1	1	1	0	0	0	1	0	1	1	0	0	0	0	1	1
	TraesCS1A02G302800	1	0	0	0	0	0	1	0	1	1	0	0	0	0	0	0
	TraesCS1A02G303100	1	1	1	0	0	0	1	0	1	1	0	0	1	0	1	1
	TraesCS1A02G303300	1	1	1	0	0	0	1	0	1	1	0	0	1	0	1	1
	TraesCS1A02G303900	1	0	0	0	0	0	0	0	0	0	0	0	0	0	0	0
	TraesCS1A02G304100	0	0	0	1	0	0	0	0	1	0	0	0	0	0	0	0
	TraesCS1A02G304200	1	1	1	0	0	0	1	0	1	1	0	0	0	0	0	0
	TraesCS1A02G304400	0	1	0	1	0	0	0	0	0	0	0	0	0	0	0	0
	TraesCS1A02G304700	0	0	0	1	0	0	0	0	0	1	0	0	0	0	0	0
	TraesCS1A02G304900	1	0	1	0	0	0	1	0	1	1	0	0	1	0	0	0
	TraesCS1A02G305300	1	0	0	0	0	0	0	0	0	0	0	0	0	0	0	0
	TraesCS1A02G305400	1	1	1	0	0	0	1	0	1	1	0	0	1	0	1	1
	TraesCS1A02G305700	0	1	0	0	0	0	0	0	1	0	0	0	0	0	1	0
	TraesCS1A02G305800	1	1	1	0	0	0	1	0	1	1	0	0	1	0	1	1
	TraesCS1A02G305900	0	1	1	0	0	0	1	0	1	1	0	0	0	0	0	0
	TraesCS1A02G306000	1	0	1	0	1	1	1	0	0	0	0	0	1	0	0	0
	TraesCS1A02G306200	0	0	0	0	0	0	0	0	1	0	0	0	0	0	0	0
	TraesCS1A02G306300	0	0	0	0	0	0	0	0	0	1	0	0	0	0	0	0
	TraesCS1A02G306500	0	1	1	0	1	0	0	0	1	1	0	0	0	0	0	0
	TraesCS1A02G306600	0	0	0	0	0	0	0	0	1	1	0	0	0	0	0	0
	TraesCS1A02G307300	1	1	1	0	0	0	1	0	1	1	0	0	0	0	1	0
	TraesCS1A02G307400	0	0	0	0	0	0	1	0	1	0	0	0	0	0	0	0
	TraesCS1A02G307500	1	0	0	0	0	0	0	0	0	0	0	0	0	0	0	0
	TraesCS1A02G307600	1	0	0	0	0	0	0	0	0	0	0	0	0	0	0	0
	TraesCS1A02G307700	1	1	1	0	0	0	1	0	1	1	0	0	0	0	1	1
	TraesCS1A02G307800	0	1	0	0	0	0	0	0	1	0	0	0	0	0	0	0
	TraesCS1A02G307900	1	1	1	0	0	0	1	0	1	1	0	0	0	0	0	0
	TraesCS1A02G308000	1	1	1	0	0	0	1	0	1	1	0	0	1	0	1	1
	TraesCS1A02G308100	0	1	1	0	0	0	1	0	1	1	0	0	0	0	0	0
	TraesCS1A02G308500	0	1	1	0	0	0	1	0	1	1	0	0	0	0	0	0
	TraesCS1A02G308700	1	1	1	0	0	0	1	0	1	1	0	0	1	0	1	1
	TraesCS1A02G308800	0	0	1	0	0	0	1	0	1	1	0	0	1	0	0	1
	TraesCS1A02G308900	1	1	1	0	0	0	1	0	1	1	0	0	1	0	1	1
	TraesCS1A02G309000	0	1	0	0	0	0	0	0	0	0	0	0	0	0	0	0
	TraesCS1A02G309100	1	0	0	0	0	0	0	0	0	0	0	0	1	0	0	0
	TraesCS1A02G309200	0	1	1	0	0	0	1	0	1	1	0	0	0	0	1	1
	TraesCS1A02G309500	0	0	0	0	0	0	1	0	1	1	0	0	0	0	0	0
	TraesCS1A02G309700	1	1	1	0	0	0	1	0	1	1	0	0	0	0	1	1
	TraesCS1A02G309800	0	1	0	0	0	0	0	0	1	1	0	0	0	0	1	0
	TraesCS1A02G310300	1	0	1	0	0	0	0	0	0	0	0	0	0	0	0	0
	TraesCS1A02G310500	1	0	1	0	0	0	1	0	1	1	0	0	1	0	0	1
	TraesCS1A02G310600	1	1	1	0	0	0	1	0	1	1	0	0	1	0	1	1
	TraesCS1A02G310700	1	1	1	0	0	0	1	0	1	1	0	0	1	0	1	1
	TraesCS1A02G311000	0	0	0	0	0	0	1	0	1	1	0	0	0	0	0	0
	TraesCS1A02G311400	1	0	1	0	0	0	1	0	1	1	0	0	1	0	0	1
	TraesCS1A02G312300	1	1	1	0	0	0	1	0	1	1	0	0	0	0	0	0
	TraesCS1A02G312400	1	1	1	0	0	0	1	0	1	1	0	0	1	0	1	1
	TraesCS1A02G312500	0	0	0	0	0	0	0	0	0	1	0	0	0	0	0	0
	TraesCS1A02G312700	1	1	1	0	0	0	1	0	1	1	0	0	1	0	1	1
	TraesCS1A02G313300	1	1	1	0	0	0	1	0	1	1	0	0	0	0	1	1
	TraesCS1A02G313500	1	1	1	0	0	0	1	0	1	1	0	0	0	0	0	1
	TraesCS1A02G313700	1	1	1	0	0	0	1	0	1	1	0	0	0	0	0	0
	TraesCS1A02G313900	1	0	1	0	0	0	1	0	1	1	0	0	0	0	0	0
	TraesCS1A02G314100	1	1	1	0	0	0	1	0	1	1	0	0	1	0	1	1
	TraesCS1A02G314300	1	1	1	0	0	0	1	0	1	1	0	0	1	0	0	1
	TraesCS1A02G314400	0	0	0	0	1	0	0	0	1	1	0	0	0	0	0	0
	TraesCS1A02G315600	0	0	0	0	0	0	1	0	1	1	0	0	0	0	0	0
	TraesCS1A02G315900	1	1	1	0	0	0	1	0	1	1	0	0	0	0	1	1
	TraesCS1A02G316900	1	1	1	0	0	0	1	0	1	1	0	0	0	0	0	1
	TraesCS1A02G317000	1	1	1	0	0	0	0	0	1	1	0	0	0	0	0	0
	TraesCS1A02G317100	0	0	0	1	0	0	0	0	0	1	0	0	0	0	0	0
	TraesCS1A02G317200	1	0	1	0	0	0	1	0	1	1	0	0	1	0	0	0
	TraesCS1A02G319000	0	1	0	0	1	0	0	0	1	1	0	0	0	0	0	0
	TraesCS1A02G319100	0	0	0	0	0	0	1	0	1	1	0	0	0	0	0	0
	TraesCS1A02G319300	1	1	1	0	0	0	1	0	1	1	0	0	0	0	1	0
	TraesCS1A02G319600	0	1	1	0	0	0	1	0	1	1	0	0	0	0	1	1
	TraesCS1A02G320200	0	1	0	0	0	0	0	0	1	0	0	0	0	0	0	0
	TraesCS1A02G320500	0	0	0	0	1	0	0	0	1	1	0	0	0	0	0	0
	TraesCS1A02G321100	0	0	0	0	0	0	1	0	1	1	0	0	1	0	0	1
	TraesCS1A02G321900	0	0	0	0	0	0	1	0	1	1	0	0	0	0	0	0
	TraesCS1A02G322300	0	0	0	0	0	0	1	0	1	1	0	0	1	0	1	1
	TraesCS1A02G322700	0	0	0	0	0	0	1	0	1	1	0	0	0	0	0	0
	TraesCS1A02G322900	1	1	1	0	0	0	1	0	1	1	0	0	0	0	1	1
	TraesCS1A02G323000	1	1	1	0	0	0	1	0	1	1	0	0	0	0	0	1
	TraesCS1A02G323200	0	1	1	0	1	0	1	0	1	1	0	0	0	0	1	1
	TraesCS1A02G323400	0	1	1	0	0	0	1	0	1	1	0	0	0	0	0	1
	TraesCS1A02G323500	0	1	1	0	0	0	1	0	1	1	0	0	0	0	0	1
	TraesCS1A02G323600	1	1	1	0	0	0	1	0	1	1	0	0	1	0	1	1
	TraesCS1A02G323900	1	1	1	0	0	0	1	0	1	1	0	0	0	0	1	1
	TraesCS1A02G324000	0	0	0	0	0	0	1	0	1	1	0	0	0	0	0	0
	TraesCS1A02G324800	0	1	1	0	0	0	1	0	1	1	0	0	1	0	1	1
	TraesCS1A02G325400	0	1	1	0	0	0	1	0	1	1	0	0	0	0	0	1
	TraesCS1A02G325600	0	0	0	0	1	0	0	0	0	0	0	0	0	0	0	0
	TraesCS1A02G325800	0	0	0	0	0	0	1	0	1	1	0	0	0	0	0	0
	TraesCS1A02G326900	0	1	0	0	0	0	1	0	1	1	0	0	0	0	0	0
	TraesCS1A02G327000	1	1	1	0	0	0	1	0	1	1	0	0	1	0	1	1
	TraesCS1A02G327100	0	0	0	0	1	0	0	0	1	1	0	0	0	0	0	0
	TraesCS1A02G327800	0	1	1	0	0	0	1	0	1	1	0	0	0	0	1	0
	TraesCS1A02G328400	1	1	1	0	0	0	1	0	1	1	0	0	0	0	0	0
	TraesCS1A02G328700	0	1	1	0	0	0	1	0	1	1	0	0	0	0	1	1
	TraesCS1A02G329200	0	0	1	0	0	0	1	0	1	1	0	0	0	0	0	1
	TraesCS1A02G329400	1	0	1	0	0	0	1	0	0	1	0	0	0	0	0	0
	TraesCS1A02G329600	1	1	1	0	1	0	0	0	1	1	0	0	0	0	1	0
	TraesCS1A02G330100	0	0	0	0	0	0	1	0	0	0	0	0	0	0	0	0
	TraesCS1A02G330200	0	0	0	0	0	0	1	0	0	0	0	0	0	0	0	0
	TraesCS1A02G330500	0	1	1	0	0	0	1	0	1	1	0	0	0	0	1	1
	TraesCS1A02G330600	1	0	0	0	0	0	1	0	0	0	0	0	1	0	0	0
	TraesCS1A02G330700	0	0	0	0	0	0	0	0	0	0	0	0	1	0	0	0
	TraesCS1A02G331200	0	0	0	0	0	0	1	0	1	0	0	0	0	0	0	0
	TraesCS1A02G331700	0	1	1	0	1	0	0	0	1	1	0	0	0	0	1	1
	TraesCS1A02G331800	1	1	1	0	0	0	0	0	0	0	0	0	0	0	0	0
	TraesCS1A02G331900	0	0	0	0	0	0	1	0	1	1	0	0	0	0	0	0
	TraesCS1A02G332500	1	1	1	0	1	0	1	0	1	1	0	0	0	0	1	0
	TraesCS1A02G332800	1	1	1	0	0	0	1	0	1	1	0	0	0	0	0	0
	TraesCS1A02G332900	0	1	0	0	0	0	1	0	1	1	0	0	0	0	1	0
	TraesCS1A02G333200	1	1	1	0	0	0	1	0	1	1	0	0	0	0	0	0
	TraesCS1A02G333400	0	0	0	0	0	0	1	0	1	1	0	0	0	0	0	0
	TraesCS1A02G333600	1	1	1	0	0	0	1	0	1	1	0	0	0	0	1	0
	TraesCS1A02G333700	0	1	1	0	0	0	1	0	1	1	0	0	0	0	0	0
	TraesCS1A02G333800	1	1	1	0	0	0	1	0	1	1	0	0	1	0	1	1
	TraesCS1A02G333900	1	1	1	0	0	0	1	0	1	1	0	0	1	0	1	1
	TraesCS1A02G336000	0	1	1	0	0	0	1	0	1	1	0	0	0	0	0	0
	TraesCS1A02G336100	1	1	1	0	0	0	1	0	1	1	0	0	1	0	1	1
	TraesCS1A02G337800	0	0	0	0	0	0	1	0	1	1	0	0	0	0	0	0
	TraesCS1A02G338200	0	1	1	0	1	0	0	0	1	1	0	0	0	0	0	0
	TraesCS1A02G338300	0	0	0	0	0	0	0	0	1	0	0	0	0	0	0	0
	TraesCS1A02G338700	1	0	1	0	0	0	1	0	1	1	0	0	1	0	0	1
	TraesCS1A02G338900	1	0	0	0	0	0	0	0	0	0	0	0	0	0	0	0
	TraesCS1A02G339300	0	1	1	0	0	0	1	0	1	1	0	0	0	0	1	1
	TraesCS1A02G339500	1	1	1	0	0	0	1	0	1	1	0	0	1	0	1	1
	TraesCS1A02G339600	0	0	0	0	0	0	0	0	1	1	0	0	0	0	0	0
	TraesCS1A02G339800	0	1	1	0	0	0	1	0	1	1	0	0	0	0	1	1
	TraesCS1A02G339900	1	0	0	0	0	0	1	0	0	0	0	0	1	0	0	0
	TraesCS1A02G340000	1	0	1	0	0	0	1	0	0	0	0	0	0	0	0	0
	TraesCS1A02G340200	1	1	1	0	0	0	1	0	1	1	0	0	1	0	1	0
	TraesCS1A02G340400	1	1	1	0	0	0	1	0	1	1	0	0	1	0	1	1
	TraesCS1A02G340700	0	1	0	0	0	0	0	0	1	1	0	0	0	0	0	0
	TraesCS1A02G341300	0	1	1	0	1	0	0	0	1	1	0	0	0	0	0	0
	TraesCS1A02G341500	0	0	0	0	0	0	1	0	0	0	0	0	0	0	0	0
	TraesCS1A02G341700	1	0	1	0	0	0	1	0	1	1	0	0	0	0	0	0
	TraesCS1A02G342500	0	0	0	0	0	0	1	0	0	0	0	0	0	0	0	0
	TraesCS1A02G342600	1	0	1	0	0	0	1	0	1	1	0	0	0	0	0	0
	TraesCS1A02G342700	0	0	0	0	0	0	0	0	1	1	0	0	0	0	0	0
	TraesCS1A02G342800	1	1	1	0	0	0	1	0	1	1	0	0	0	0	0	0
	TraesCS1A02G342900	1	1	1	0	0	0	1	0	1	1	0	0	0	0	1	1
	TraesCS1A02G343000	1	1	1	0	0	0	1	0	1	1	0	0	0	0	0	0
	TraesCS1A02G343300	0	0	1	0	0	0	1	0	1	1	0	0	0	0	0	1
	TraesCS1A02G343400	0	0	0	1	0	0	1	0	1	1	0	0	0	0	1	0
	TraesCS1A02G346200	1	0	1	0	0	0	0	0	1	0	0	0	0	0	0	0
	TraesCS1A02G346600	0	1	1	0	1	0	1	0	1	1	0	0	0	0	0	1
	TraesCS1A02G347000	1	1	1	0	0	0	1	0	1	1	0	0	0	0	0	0
	TraesCS1A02G347200	1	1	1	0	0	0	1	0	1	1	0	0	1	0	1	1
	TraesCS1A02G348000	1	0	0	0	0	0	0	0	0	0	0	0	0	0	0	0
	TraesCS1A02G348500	0	0	1	0	0	0	1	0	1	1	0	0	0	0	0	0
	TraesCS1A02G348700	1	1	1	0	0	0	1	0	1	1	0	0	1	0	1	1
	TraesCS1A02G348800	0	0	1	0	0	0	1	0	1	1	0	0	0	0	0	0
	TraesCS1A02G348900	1	1	1	0	0	0	1	0	1	1	0	0	1	0	1	1
	TraesCS1A02G349100	0	1	0	0	0	0	0	0	1	1	0	0	0	0	0	0
	TraesCS1A02G349200	1	0	0	0	0	0	1	0	0	0	0	0	1	0	0	0
	TraesCS1A02G349600	0	0	0	0	0	0	1	0	0	1	0	0	0	0	0	0
	TraesCS1A02G349900	1	1	1	0	0	0	1	0	1	1	0	0	1	0	1	1
	TraesCS1A02G350100	0	0	0	0	0	0	1	0	1	1	0	0	0	0	0	0
	TraesCS1A02G350200	1	1	1	0	0	0	1	0	1	1	0	0	1	0	1	1
	TraesCS1A02G350400	0	1	1	0	0	0	1	0	1	1	0	0	0	0	0	0
	TraesCS1A02G350600	0	0	0	0	0	0	1	0	1	1	0	0	0	0	0	0
	TraesCS1A02G351000	1	1	1	0	0	0	1	0	1	1	0	0	1	0	1	1
	TraesCS1A02G351600	1	1	1	0	0	0	1	0	1	1	0	0	1	0	0	1
	TraesCS1A02G351800	1	0	0	0	0	0	0	0	0	0	0	0	0	0	0	0
	TraesCS1A02G351900	0	0	0	0	0	0	0	0	1	0	0	0	0	0	1	0
	TraesCS1A02G352000	1	1	1	0	0	0	1	0	1	1	0	0	1	0	1	1
	TraesCS1A02G352700	0	0	0	0	0	0	0	0	1	0	0	0	0	0	0	0
	TraesCS1A02G352800	0	1	0	0	0	0	0	0	0	0	0	0	0	0	0	0
	TraesCS1A02G353200	1	0	1	0	0	0	0	0	0	0	0	0	0	0	0	0
	TraesCS1A02G353300	1	1	1	0	0	0	1	0	1	1	0	0	0	0	1	1
	TraesCS1A02G353800	1	0	0	0	0	0	1	0	0	0	0	0	1	0	0	0
	TraesCS1A02G354200	1	1	1	0	0	0	1	0	1	1	0	0	0	0	0	0
	TraesCS1A02G354600	0	1	1	0	0	0	0	0	1	0	0	0	0	0	1	0
	TraesCS1A02G354700	0	0	1	0	0	0	0	0	0	0	0	0	0	0	0	0
	TraesCS1A02G355100	1	1	1	0	0	0	1	0	1	0	0	0	0	0	0	0
	TraesCS1A02G355200	1	1	1	0	0	0	1	0	1	1	0	0	1	0	1	1
	TraesCS1A02G355300	1	0	0	0	0	0	1	0	1	1	0	0	1	0	0	0
	TraesCS1A02G355500	0	0	0	0	0	0	1	0	1	1	0	0	0	0	0	0
	TraesCS1A02G355800	0	0	1	0	0	0	0	0	0	1	0	0	0	0	0	0
	TraesCS1A02G356200	0	0	0	0	0	0	1	0	1	1	0	0	0	0	0	0
	TraesCS1A02G356500	0	0	0	0	0	0	1	0	0	0	0	0	0	0	0	0
	TraesCS1A02G356900	1	1	1	0	0	0	1	0	1	1	0	0	1	0	1	1
	TraesCS1A02G357300	0	0	0	0	0	0	1	0	1	1	0	0	0	0	0	0
	TraesCS1A02G357500	1	1	1	0	1	0	1	0	1	1	0	0	1	0	1	1
	TraesCS1A02G357900	1	1	1	0	0	0	1	0	1	1	0	0	1	0	0	1
	TraesCS1A02G358000	0	1	1	0	0	0	1	0	1	1	0	0	0	0	0	0
	TraesCS1A02G358100	0	0	0	0	0	0	1	0	1	1	0	0	0	0	0	0
	TraesCS1A02G358400	1	0	0	0	0	0	1	0	1	1	0	0	0	0	0	0
	TraesCS1A02G358600	1	1	1	0	0	0	1	0	1	1	0	0	1	0	1	1
	TraesCS1A02G358800	0	1	1	0	0	0	1	0	1	1	0	0	0	0	0	0
	TraesCS1A02G359100	1	1	1	0	0	0	1	0	1	1	0	0	1	0	0	0
	TraesCS1A02G359300	0	1	1	0	0	0	1	0	1	1	0	0	0	0	0	0
	TraesCS1A02G359400	0	0	0	0	0	0	1	0	0	0	0	0	0	0	0	0
	TraesCS1A02G359700	0	0	1	1	0	0	1	0	1	1	0	0	0	0	0	0
	TraesCS1A02G359800	0	1	1	0	0	0	0	0	1	1	0	0	0	0	0	0
	TraesCS1A02G359900	0	0	0	0	0	0	0	0	1	0	0	0	0	0	0	0
	TraesCS1A02G360000	0	1	1	0	1	0	0	0	1	1	0	0	0	0	0	0
	TraesCS1A02G360200	0	1	0	0	0	0	0	0	1	1	0	0	0	0	0	0
	TraesCS1A02G360300	1	0	0	0	1	0	1	0	0	0	0	0	1	0	0	0
	TraesCS1A02G360700	1	1	1	1	0	0	0	0	1	0	0	0	0	0	0	0
	TraesCS1A02G361100	0	0	1	0	0	0	1	0	1	1	0	0	0	0	0	1
	TraesCS1A02G361400	0	1	1	0	0	0	1	0	1	1	0	0	1	0	1	1
	TraesCS1A02G361500	0	0	0	0	0	0	0	0	1	1	0	0	0	0	0	0
	TraesCS1A02G361600	1	1	1	0	0	0	1	0	1	1	0	0	0	0	0	0
	TraesCS1A02G361700	0	1	1	0	0	0	0	0	1	1	0	0	0	0	0	0
	TraesCS1A02G361900	0	0	0	0	0	0	0	0	1	1	0	0	0	0	0	0
	TraesCS1A02G362000	0	0	1	0	0	0	0	0	0	0	0	0	0	0	0	0
	TraesCS1A02G362100	1	1	1	0	0	0	1	0	1	1	0	0	1	0	1	1
	TraesCS1A02G362700	0	1	1	0	0	0	1	0	1	1	0	0	0	0	0	0
	TraesCS1A02G362900	0	0	1	1	0	0	1	0	1	1	0	0	0	0	0	0
	TraesCS1A02G363000	0	1	1	0	0	0	0	0	1	1	0	0	0	0	0	0
	TraesCS1A02G363100	1	1	1	0	0	0	1	0	1	1	0	0	0	0	0	0
	TraesCS1A02G363300	0	1	1	0	0	0	1	0	1	1	0	0	0	0	0	0
	TraesCS1A02G363800	0	1	1	0	0	0	1	0	1	1	0	0	0	0	1	1
	TraesCS1A02G364000	1	1	1	0	0	0	1	0	1	1	0	0	1	0	1	1
	TraesCS1A02G364200	1	1	1	0	0	0	1	0	1	1	0	0	1	0	1	1
	TraesCS1A02G364600	0	1	1	0	0	0	1	0	1	1	0	0	0	0	1	0
	TraesCS1A02G364700	1	1	1	0	0	0	1	0	1	1	0	0	1	0	1	1
	TraesCS1A02G364800	1	0	1	0	0	0	1	0	1	1	0	0	1	0	0	1
	TraesCS1A02G365300	1	0	0	0	0	0	0	0	0	0	0	0	0	0	0	0
	TraesCS1A02G365500	0	0	0	0	0	0	1	0	1	1	0	0	0	0	1	0
	TraesCS1A02G365600	1	1	0	0	0	0	1	0	1	1	0	0	0	0	1	0
	TraesCS1A02G365800	1	1	1	0	0	0	1	0	1	1	0	0	0	0	0	1
	TraesCS1A02G366400	1	0	0	0	0	0	1	0	0	0	0	0	1	0	0	0
	TraesCS1A02G366600	1	0	0	0	0	0	0	0	0	0	0	0	0	0	0	0
	TraesCS1A02G366700	0	1	0	0	0	0	0	0	1	0	0	0	0	0	0	0
	TraesCS1A02G366800	1	0	1	0	0	0	0	0	0	0	0	0	0	0	0	0
	TraesCS1A02G367000	1	1	1	0	0	0	1	0	1	1	0	0	1	0	1	1
	TraesCS1A02G367100	1	1	1	0	0	0	1	0	1	1	0	0	1	0	0	1
	TraesCS1A02G367200	1	1	1	0	0	0	1	0	1	1	0	0	1	0	1	1
	TraesCS1A02G367900	1	1	1	0	0	0	1	0	1	1	0	0	0	0	0	0
	TraesCS1A02G368000	0	1	1	0	0	0	0	0	1	1	0	0	0	0	0	0
	TraesCS1A02G368100	0	0	0	0	0	0	0	0	1	0	0	0	0	0	0	0
	TraesCS1A02G368500	1	1	1	0	0	0	1	0	1	1	0	0	0	0	1	0
	TraesCS1A02G369400	0	0	0	0	1	0	1	0	1	1	0	0	0	0	0	0
	TraesCS1A02G369600	1	1	1	0	1	0	1	0	1	1	0	0	1	0	1	1
	TraesCS1A02G369800	1	1	1	0	0	0	1	0	1	1	0	0	0	0	0	1
	TraesCS1A02G369900	0	1	0	0	0	0	0	0	1	0	0	0	0	0	0	0
	TraesCS1A02G370400	1	1	1	0	0	0	1	0	1	1	0	0	1	0	1	1
	TraesCS1A02G370600	1	1	1	0	0	0	1	0	1	1	0	0	1	0	1	1
	TraesCS1A02G370700	1	1	1	0	0	0	1	0	1	1	0	0	1	0	1	1
	TraesCS1A02G370800	0	0	0	0	0	0	1	0	1	1	0	0	0	0	0	0
	TraesCS1A02G371100	0	0	1	0	0	0	0	0	1	1	0	0	0	0	0	0
	TraesCS1A02G371600	0	1	1	0	0	0	1	0	1	1	0	0	0	0	0	0
	TraesCS1A02G371900	0	1	0	0	0	0	0	0	0	0	0	0	0	0	0	0
	TraesCS1A02G372300	1	0	1	0	0	0	1	0	1	1	0	0	0	0	0	0
	TraesCS1A02G372400	0	0	1	0	0	0	1	0	1	1	0	0	0	0	0	0
	TraesCS1A02G373000	1	1	1	0	0	0	1	0	1	1	0	0	1	0	1	1
	TraesCS1A02G373300	1	1	0	0	0	0	1	0	1	0	0	0	0	0	0	0
	TraesCS1A02G374700	1	1	1	0	0	0	1	0	1	1	0	0	0	0	0	0
	TraesCS1A02G374800	0	1	0	0	0	0	0	0	1	1	0	0	0	0	0	0
	TraesCS1A02G374900	1	1	1	0	0	0	1	0	1	1	0	0	0	0	1	1
	TraesCS1A02G375100	1	0	0	0	0	0	0	0	0	0	0	0	0	0	0	0
	TraesCS1A02G375200	1	1	0	0	0	0	1	0	1	0	0	0	1	0	1	0
	TraesCS1A02G375600	1	0	0	0	1	0	0	0	1	1	0	0	0	0	0	0
	TraesCS1A02G375800	1	1	1	0	0	0	1	0	1	1	0	0	1	0	1	1
	TraesCS1A02G376400	1	1	1	0	0	0	1	0	1	1	0	0	0	0	1	0
	TraesCS1A02G377700	0	1	1	0	0	0	1	0	1	1	0	0	0	0	1	0
	TraesCS1A02G377900	1	1	1	0	0	0	1	0	1	1	0	0	1	0	1	1
	TraesCS1A02G378500	1	1	1	0	0	0	1	0	1	1	0	0	0	0	0	0
	TraesCS1A02G378900	0	0	0	0	0	0	0	0	1	1	0	0	0	0	0	0
	TraesCS1A02G379000	1	1	1	0	0	0	1	0	1	1	0	0	0	0	1	0
	TraesCS1A02G379300	1	0	0	0	0	0	1	0	1	1	0	0	0	0	0	0
	TraesCS1A02G379500	0	1	1	0	1	0	1	0	1	1	0	0	0	0	1	1
	TraesCS1A02G379700	1	1	1	0	0	0	1	0	1	1	0	0	0	0	0	0
	TraesCS1A02G379800	0	0	0	0	0	0	0	0	0	1	0	0	0	0	0	0
	TraesCS1A02G380700	0	0	0	0	0	0	0	0	1	0	0	0	0	0	0	0
	TraesCS1A02G380900	0	1	0	0	0	0	1	0	1	1	0	0	0	0	0	0
	TraesCS1A02G381200	0	0	0	0	0	0	0	0	1	0	0	0	0	0	0	0
	TraesCS1A02G381400	1	1	1	0	0	0	1	0	1	1	0	0	1	0	1	1
	TraesCS1A02G381500	1	1	1	0	0	0	1	0	1	1	0	0	1	0	1	1
	TraesCS1A02G381600	1	0	0	0	0	0	0	0	0	0	0	0	0	0	0	0
	TraesCS1A02G381800	1	0	1	0	0	0	0	0	0	0	0	0	0	0	0	0
	TraesCS1A02G382200	0	0	0	1	0	0	1	0	1	1	0	0	0	0	1	1
	TraesCS1A02G382800	0	0	0	0	0	0	1	0	0	0	0	0	0	0	0	0
	TraesCS1A02G382900	1	1	1	0	0	0	1	0	1	1	0	0	0	0	1	1
	TraesCS1A02G383500	0	0	0	0	0	0	1	0	1	0	0	0	0	0	0	0
	TraesCS1A02G384000	1	1	1	0	0	0	1	0	1	1	0	0	1	0	1	1
	TraesCS1A02G384200	0	1	1	0	0	0	1	0	1	1	0	0	0	0	0	0
	TraesCS1A02G384300	1	1	1	0	0	0	1	0	1	1	0	0	1	0	1	1
	TraesCS1A02G385400	1	0	0	0	0	0	1	0	0	0	0	0	1	0	0	0
	TraesCS1A02G385500	1	1	1	0	0	0	1	0	1	1	0	0	1	0	1	1
	TraesCS1A02G385600	1	1	1	0	1	0	1	0	1	1	0	0	0	0	1	1
	TraesCS1A02G385800	1	1	1	0	0	0	1	0	1	1	0	0	0	0	0	1
	TraesCS1A02G385900	1	1	1	0	0	0	1	0	1	1	0	0	1	0	1	1
	TraesCS1A02G386300	0	0	0	0	0	0	1	0	1	0	0	0	0	0	0	0
	TraesCS1A02G386400	0	1	1	0	0	0	0	0	1	1	0	0	0	0	0	0
	TraesCS1A02G386500	1	0	1	1	0	0	1	0	1	1	0	0	0	0	0	0
	TraesCS1A02G386700	0	0	0	0	0	0	0	0	1	1	0	0	0	0	0	0
	TraesCS1A02G387700	1	1	1	1	1	0	0	0	1	1	0	0	0	0	0	0
	TraesCS1A02G387900	0	1	0	0	0	0	0	0	0	0	0	0	0	0	0	0
	TraesCS1A02G388400	1	1	1	0	0	0	1	0	1	1	0	0	0	0	1	1
	TraesCS1A02G388500	1	1	0	0	0	0	1	0	1	0	0	0	0	0	1	0
	TraesCS1A02G388600	0	0	0	0	0	0	0	0	1	0	0	0	0	0	0	0
	TraesCS1A02G389100	0	0	0	0	0	0	0	0	1	1	0	0	0	0	0	0
	TraesCS1A02G389500	0	1	1	0	0	0	1	0	1	1	0	0	0	0	1	1
	TraesCS1A02G389600	1	1	1	0	0	0	0	0	1	0	0	0	0	0	0	0
	TraesCS1A02G390200	0	0	0	0	0	0	1	0	1	1	0	0	0	0	0	1
	TraesCS1A02G390400	0	0	0	0	0	0	1	0	0	0	0	0	0	0	0	0
	TraesCS1A02G390500	1	0	0	0	0	0	1	0	1	1	0	0	1	0	0	0
	TraesCS1A02G391000	0	0	0	0	0	0	0	0	1	1	0	0	0	0	0	0
	TraesCS1A02G391100	1	1	1	0	0	0	1	0	1	1	0	0	0	0	0	0
	TraesCS1A02G391600	1	1	1	0	0	0	1	0	1	1	0	0	1	0	1	1
	TraesCS1A02G392000	0	1	1	0	1	0	0	0	1	1	0	0	0	0	0	0
	TraesCS1A02G392100	0	0	0	0	1	0	0	0	1	1	0	0	0	0	1	0
	TraesCS1A02G392300	1	1	1	0	0	0	1	0	1	1	0	0	1	0	1	1
	TraesCS1A02G394100	0	0	0	0	0	0	1	0	1	1	0	0	0	0	0	0
	TraesCS1A02G394400	1	1	1	0	0	0	1	0	1	1	0	0	1	0	1	1
	TraesCS1A02G394500	0	0	0	0	0	0	1	0	1	1	0	0	0	0	0	0
	TraesCS1A02G394900	0	0	1	1	0	0	1	0	1	1	0	0	1	0	0	0
	TraesCS1A02G395100	1	1	1	0	0	0	1	0	1	1	0	0	1	0	1	1
	TraesCS1A02G395200	1	1	1	0	0	0	1	0	1	1	0	0	1	0	1	1
	TraesCS1A02G395600	0	0	1	0	0	0	0	0	0	1	0	0	0	0	0	1
	TraesCS1A02G396000	0	0	0	0	0	0	0	0	0	1	0	0	0	0	0	0
	TraesCS1A02G396200	0	1	1	0	0	0	0	0	1	0	0	0	0	0	0	0
	TraesCS1A02G396400	1	1	1	0	0	0	1	0	1	1	0	0	1	0	1	1
	TraesCS1A02G396600	0	0	1	0	0	0	1	0	1	1	0	0	0	0	0	0
	TraesCS1A02G396700	0	1	0	0	1	0	0	0	1	1	0	0	0	0	0	0
	TraesCS1A02G396800	0	1	0	0	1	0	0	0	1	1	0	0	0	0	0	0
	TraesCS1A02G396900	1	1	1	0	0	0	1	0	1	1	0	0	1	0	1	1
	TraesCS1A02G397100	1	0	0	0	0	0	1	0	0	0	0	0	1	0	0	0
	TraesCS1A02G397300	1	0	0	0	0	0	0	0	0	0	0	0	0	0	0	0
	TraesCS1A02G397400	0	0	0	0	0	0	1	0	0	0	0	0	0	0	0	0
	TraesCS1A02G397500	1	0	0	0	0	0	1	0	0	0	0	0	0	0	0	0
	TraesCS1A02G398200	1	1	1	1	0	0	0	0	0	0	0	0	0	0	0	0
	TraesCS1A02G398300	1	1	0	1	0	0	0	0	0	0	0	0	0	0	0	0
	TraesCS1A02G398400	0	1	0	0	0	0	0	0	0	0	0	0	0	0	0	0
	TraesCS1A02G398900	0	1	1	0	0	0	1	0	1	1	0	0	0	0	0	0
	TraesCS1A02G399600	1	1	1	0	0	0	1	0	1	1	0	0	1	0	1	1
	TraesCS1A02G399800	0	0	0	0	0	0	1	0	0	0	0	0	0	0	0	0
	TraesCS1A02G400200	0	1	0	1	0	0	1	0	0	1	0	0	1	0	0	1
	TraesCS1A02G400300	1	1	0	0	0	0	1	0	0	0	0	0	1	0	0	0
	TraesCS1A02G400500	0	1	1	0	0	0	1	0	1	1	0	0	0	0	0	0
	TraesCS1A02G401800	1	1	1	0	0	0	1	0	1	1	0	0	1	0	1	1
	TraesCS1A02G402100	0	1	1	0	0	0	1	0	1	1	0	0	0	0	0	1
	TraesCS1A02G402200	0	0	0	0	0	0	1	0	0	1	0	0	0	0	0	0
	TraesCS1A02G402400	0	0	0	1	0	0	1	0	1	1	0	0	1	0	1	0
	TraesCS1A02G402500	0	0	1	0	0	0	1	0	1	1	0	0	0	0	0	0
	TraesCS1A02G402600	1	1	1	1	0	0	1	0	1	1	0	0	0	0	0	0
	TraesCS1A02G402700	1	1	1	0	1	0	1	0	1	1	0	0	0	0	1	0
	TraesCS1A02G402900	0	0	0	0	1	0	0	0	1	0	0	0	0	0	0	0
	TraesCS1A02G403000	0	1	0	0	1	0	0	0	1	1	0	0	0	0	0	0
	TraesCS1A02G403100	0	1	0	0	1	0	0	0	1	0	0	0	0	0	0	0
	TraesCS1A02G403300	0	1	1	0	1	0	1	0	1	1	0	0	0	0	0	0
	TraesCS1A02G403400	0	0	0	0	0	0	1	0	1	1	0	0	0	0	0	0
	TraesCS1A02G403500	0	0	0	1	0	0	0	0	1	1	0	0	0	0	0	0
	TraesCS1A02G403700	0	0	1	0	0	0	0	0	1	0	0	0	0	0	0	0
	TraesCS1A02G403800	1	1	1	0	0	0	1	0	1	1	0	0	0	0	1	1
	TraesCS1A02G403900	0	0	0	0	0	0	0	0	1	1	0	0	1	0	1	1
	TraesCS1A02G404200	1	0	1	0	0	0	1	0	1	1	0	0	1	0	0	1
	TraesCS1A02G404500	0	0	0	0	0	0	0	0	1	0	0	0	0	0	0	0
	TraesCS1A02G404600	1	1	1	0	0	0	1	1	1	1	0	0	0	0	1	0
	TraesCS1A02G404700	0	0	0	0	0	0	0	1	0	0	0	0	0	0	0	0
	TraesCS1A02G404900	1	1	0	1	0	0	0	0	0	0	0	0	0	0	0	0
	TraesCS1A02G405600	0	1	1	0	0	0	0	0	1	0	0	0	0	0	0	0
	TraesCS1A02G405800	0	1	0	0	0	0	0	0	1	1	0	0	0	0	0	0
	TraesCS1A02G406200	0	0	0	0	0	0	1	0	1	0	0	0	0	0	0	0
	TraesCS1A02G407700	0	1	1	0	1	0	1	0	1	1	0	0	0	0	1	1
	TraesCS1A02G409200	0	0	0	0	0	0	1	0	1	0	0	0	0	0	0	0
	TraesCS1A02G409600	0	0	1	0	0	0	1	0	1	1	0	0	0	0	0	1
	TraesCS1A02G409800	1	1	1	0	0	0	1	0	1	1	0	0	1	0	1	1
	TraesCS1A02G409900	0	0	0	0	0	0	0	0	1	1	0	0	0	0	0	0
	TraesCS1A02G410200	0	0	0	0	0	0	0	0	1	1	0	0	0	0	0	0
	TraesCS1A02G410300	1	1	1	0	0	0	1	0	1	1	0	0	0	0	0	0
	TraesCS1A02G410400	1	1	1	0	0	0	1	0	1	1	0	0	1	0	0	0
	TraesCS1A02G410800	0	0	1	0	0	0	0	0	1	1	0	0	0	0	0	0
	TraesCS1A02G411000	1	1	1	0	0	0	1	0	1	1	0	0	1	0	1	1
	TraesCS1A02G411500	0	0	1	0	0	0	0	0	0	0	0	0	0	0	0	0
	TraesCS1A02G411600	0	0	0	0	0	0	0	0	1	1	0	0	0	0	0	0
	TraesCS1A02G411800	1	1	1	0	0	0	1	0	1	1	0	0	1	0	1	1
	TraesCS1A02G411900	0	1	1	0	0	0	0	0	1	1	0	0	0	0	1	1
	TraesCS1A02G412900	1	1	1	0	1	0	0	0	1	1	0	0	0	0	1	0
	TraesCS1A02G413000	0	0	1	0	0	0	1	0	1	1	0	0	1	0	1	1
	TraesCS1A02G413400	1	1	1	0	0	0	1	0	1	1	0	0	0	0	0	0
	TraesCS1A02G413600	1	1	1	0	0	0	1	0	1	1	0	0	0	0	0	0
	TraesCS1A02G413700	0	0	0	0	0	0	0	0	1	0	0	0	0	0	1	0
	TraesCS1A02G413800	1	0	1	0	0	0	0	0	0	0	0	0	0	0	0	0
	TraesCS1A02G413900	1	0	0	0	0	0	1	0	0	0	0	0	0	0	0	0
	TraesCS1A02G414000	1	1	1	0	0	0	1	0	1	1	0	0	1	0	1	1
	TraesCS1A02G414600	1	1	1	0	0	0	1	0	1	1	0	0	0	0	0	0
	TraesCS1A02G414700	1	1	1	0	0	0	1	0	1	1	0	0	0	0	0	0
	TraesCS1A02G415200	1	1	1	0	0	0	1	0	1	1	0	0	0	0	0	1
	TraesCS1A02G415300	0	0	0	0	1	0	0	0	1	1	0	0	0	0	0	0
	TraesCS1A02G416000	0	1	0	0	0	0	0	0	1	1	0	0	0	0	0	0
	TraesCS1A02G416100	1	1	1	0	0	0	1	0	1	1	0	0	1	0	0	0
	TraesCS1A02G416200	0	1	1	0	0	0	1	0	1	1	0	0	0	0	1	0
	TraesCS1A02G417300	1	1	1	0	0	0	1	0	1	1	0	0	1	0	1	1
	TraesCS1A02G417500	0	0	1	0	0	0	1	0	1	1	0	0	0	0	0	0
	TraesCS1A02G417800	1	1	1	0	0	0	1	0	1	1	0	0	0	0	0	0
	TraesCS1A02G418300	0	0	1	0	0	0	1	0	1	1	0	0	0	0	0	0
	TraesCS1A02G418700	1	1	1	0	0	0	1	0	1	1	0	0	1	0	1	0
	TraesCS1A02G418800	1	1	1	0	1	0	1	0	1	1	0	0	0	0	1	0
	TraesCS1A02G418900	1	1	1	0	0	0	1	0	1	1	0	0	1	0	1	1
	TraesCS1A02G419400	0	0	0	0	0	0	0	0	0	1	0	0	0	0	0	0
	TraesCS1A02G419500	1	1	1	0	0	0	1	0	1	1	0	0	1	0	1	1
	TraesCS1A02G419600	0	1	1	0	1	0	0	0	1	1	0	0	0	0	1	1
	TraesCS1A02G420000	1	1	1	0	0	0	1	0	1	1	0	0	0	0	1	1
	TraesCS1A02G420500	0	1	1	0	1	0	1	0	1	1	0	0	0	0	0	0
	TraesCS1A02G420800	1	0	0	0	0	0	0	0	0	0	0	0	0	0	0	0
	TraesCS1A02G420900	0	1	1	0	0	0	1	0	1	1	0	0	0	0	0	1
	TraesCS1A02G421000	0	0	0	0	0	0	1	0	1	1	0	0	0	0	0	0
	TraesCS1A02G421100	1	1	1	0	0	0	1	0	1	1	0	0	0	0	0	0
	TraesCS1A02G421900	1	1	1	0	0	0	1	0	1	1	0	0	0	0	0	0
	TraesCS1A02G422100	0	0	0	0	0	0	1	0	0	0	0	0	0	0	0	0
	TraesCS1A02G422400	0	1	0	0	0	0	0	0	1	0	0	0	0	0	0	0
	TraesCS1A02G422600	0	0	0	0	0	0	1	0	1	1	0	0	0	0	0	0
	TraesCS1A02G422700	0	0	0	0	0	0	1	0	1	1	0	0	0	0	0	0
	TraesCS1A02G422800	0	0	0	0	0	0	1	0	1	1	0	0	0	0	0	0
	TraesCS1A02G422900	0	0	0	0	0	0	1	0	1	1	0	0	0	0	0	0
	TraesCS1A02G423100	0	1	1	0	0	0	0	0	1	0	0	0	0	0	0	0
	TraesCS1A02G423700	1	0	0	0	0	0	0	0	0	0	0	0	0	0	0	0
	TraesCS1A02G423800	1	1	1	0	0	0	1	0	1	1	0	0	1	0	1	1
	TraesCS1A02G424000	0	0	0	0	0	0	1	0	1	1	0	0	0	0	0	0
	TraesCS1A02G424100	1	1	1	0	0	0	1	0	1	1	0	0	1	0	1	1
	TraesCS1A02G424200	0	0	1	0	0	0	1	0	1	1	0	0	0	0	0	1
	TraesCS1A02G424300	0	0	0	0	0	0	0	0	1	1	0	0	0	0	0	0
	TraesCS1A02G425100	1	1	1	1	0	0	1	0	0	1	0	0	0	0	0	0
	TraesCS1A02G425200	1	1	1	0	0	0	1	0	1	1	0	0	1	0	1	1
	TraesCS1A02G425300	1	1	1	0	0	0	1	0	1	1	0	0	0	0	0	0
	TraesCS1A02G425400	1	1	1	0	0	0	1	0	1	1	0	0	0	0	0	1
	TraesCS1A02G425700	0	0	0	0	0	0	1	0	1	1	0	0	1	0	0	0
	TraesCS1A02G426400	1	0	0	0	0	0	0	0	0	0	0	0	0	0	0	0
	TraesCS1A02G426600	1	0	0	1	0	0	0	0	0	0	0	0	0	0	0	0
	TraesCS1A02G427000	0	1	1	0	0	0	0	0	1	1	0	0	0	0	0	0
	TraesCS1A02G427100	0	0	0	1	0	0	0	0	0	0	0	0	0	0	0	0
	TraesCS1A02G427300	1	1	1	0	0	0	1	0	1	1	0	0	1	0	1	1
	TraesCS1A02G427400	1	1	1	0	0	0	1	0	1	1	0	0	0	0	1	0
	TraesCS1A02G427500	1	1	1	0	0	0	1	0	1	1	0	0	0	0	0	1
	TraesCS1A02G428400	1	1	1	0	0	0	1	0	1	1	0	0	1	0	1	1
	TraesCS1A02G428700	1	1	1	0	0	0	1	0	1	1	0	0	0	0	0	1
	TraesCS1A02G428800	1	0	0	0	0	0	0	0	0	0	0	0	0	0	0	0
	TraesCS1A02G429400	0	1	0	0	1	0	1	0	0	0	0	0	0	0	0	0
	TraesCS1A02G429800	1	0	1	1	0	0	1	0	1	1	0	0	0	0	0	0
	TraesCS1A02G430000	1	1	1	1	0	0	1	0	1	1	0	0	1	0	1	0
	TraesCS1A02G430200	1	1	1	1	0	0	1	0	1	1	0	0	0	0	0	0
	TraesCS1A02G430400	0	0	1	0	0	0	1	0	1	1	0	0	0	0	1	1
	TraesCS1A02G430700	0	0	0	0	0	0	0	0	1	1	0	0	0	0	0	0
	TraesCS1A02G431300	1	1	1	1	0	0	1	0	1	1	0	0	0	0	0	0
	TraesCS1A02G431500	1	1	1	0	0	0	1	0	1	1	0	0	0	0	0	0
	TraesCS1A02G433000	0	0	0	0	1	1	0	0	1	1	0	0	0	0	0	0
	TraesCS1A02G433100	1	1	1	0	0	0	1	0	1	1	0	0	0	0	1	1
	TraesCS1A02G433300	1	0	0	0	0	0	1	0	0	0	0	0	1	0	0	0
	TraesCS1A02G433500	0	1	1	0	1	0	0	0	1	1	0	0	0	0	0	1
	TraesCS1A02G435400	0	0	1	1	0	0	1	0	1	1	0	0	0	0	0	0
	TraesCS1A02G435600	1	1	1	0	0	0	0	0	1	0	0	0	0	0	1	0
	TraesCS1A02G436100	0	0	0	0	0	0	1	0	1	1	0	0	0	0	0	0
	TraesCS1A02G436200	1	1	1	0	0	0	0	0	1	0	0	0	1	0	1	1
	TraesCS1A02G436500	1	1	1	0	0	0	1	0	1	1	0	0	1	0	1	1
	TraesCS1A02G436900	0	1	0	0	0	0	1	0	1	0	0	0	0	0	0	0
	TraesCS1A02G437400	0	0	0	0	0	0	1	0	0	0	0	0	0	0	0	0
	TraesCS1A02G437500	0	1	1	0	0	0	1	0	1	1	0	0	0	0	0	0
	TraesCS1A02G437600	1	1	1	1	0	0	0	0	0	0	0	0	0	0	0	0
	TraesCS1A02G438600	0	0	0	0	0	0	0	0	0	0	0	0	1	0	0	0
	TraesCS1A02G439000	0	1	1	0	0	0	0	0	1	1	0	0	0	0	0	0
	TraesCS1A02G439300	1	1	1	0	0	0	1	0	1	1	0	0	1	0	1	1
	TraesCS1A02G439400	1	0	1	0	0	0	1	0	1	1	0	0	0	0	0	0
	TraesCS1A02G439600	1	0	0	0	1	0	0	0	0	0	0	0	0	0	0	0
	TraesCS1A02G439700	1	1	1	0	0	0	1	0	1	1	0	0	0	0	1	1
	TraesCS1A02G441100	1	1	1	0	0	0	1	0	1	1	0	0	1	0	0	0
	TraesCS1A02G441600	0	1	1	0	0	0	1	0	1	1	0	0	0	0	0	0
	TraesCS1A02G441800	1	0	1	0	0	0	0	0	0	1	0	0	0	0	0	0
	TraesCS1A02G442400	0	0	0	0	0	0	1	0	0	1	0	0	0	0	0	0
	TraesCS1A02G442500	0	0	0	0	0	0	1	0	1	1	0	0	1	0	0	1
	TraesCS1A02G442600	0	0	0	0	0	0	0	0	0	1	0	0	0	0	0	0
	TraesCS1A02G443100	0	0	1	0	0	0	0	0	0	1	0	0	0	0	0	0
	TraesCS1A02G443200	0	0	0	0	0	0	0	0	1	1	0	0	0	0	0	0
	TraesCS1A02G443300	1	0	0	0	0	0	0	0	0	0	0	0	0	0	0	0
	TraesCS1A02G443500	0	0	0	0	0	0	1	0	1	1	0	0	0	0	1	0
	TraesCS1A02G443600	1	0	0	0	0	0	1	0	1	1	0	0	0	0	0	0
	TraesCS1A02G443900	1	1	1	0	0	0	1	0	1	1	0	0	1	0	1	1
	TraesCS1A02G444100	1	1	1	0	0	0	1	0	1	0	0	0	0	0	0	0
	TraesCS1A02G444200	0	1	0	0	0	0	0	0	0	0	0	0	0	0	0	0
	TraesCS1A02G444300	0	1	1	0	1	0	1	0	1	1	0	0	0	0	1	0
	TraesCS1A02G444700	0	0	0	0	0	0	1	0	1	1	0	0	0	0	1	0
	TraesCS1A02G444800	0	0	0	0	0	0	1	0	1	1	0	0	0	0	0	0
	TraesCS1A02G445000	0	0	1	0	0	0	1	0	1	1	0	0	0	0	0	0
	TraesCS1A02G445500	1	1	1	0	0	0	1	0	1	1	0	0	0	0	1	0
	TraesCS1A02G445600	1	0	0	0	0	0	0	0	0	0	0	0	0	0	0	0
	TraesCS1A02G445800	1	1	1	0	1	0	1	0	1	1	0	0	0	0	1	1
	TraesCS1A02G445900	0	0	1	0	0	1	0	0	0	1	0	0	0	0	0	1
	TraesCS1A02G446000	1	1	1	0	0	0	1	0	1	1	0	0	0	0	1	1
	TraesCS1B02G000100	1	1	1	0	0	0	1	0	0	0	0	0	0	0	0	0
	TraesCS1B02G000400	1	1	1	0	0	0	0	0	0	0	0	0	0	0	0	0
	TraesCS1B02G000600	0	1	1	0	0	0	0	0	1	1	0	0	0	0	0	0
	TraesCS1B02G000800	1	0	0	0	0	0	1	0	0	0	0	0	1	0	0	0
	TraesCS1B02G000900	0	0	1	0	0	1	1	0	1	1	0	0	0	0	0	0
	TraesCS1B02G001000	1	1	1	0	0	0	1	0	1	1	0	0	0	0	0	1
	TraesCS1B02G001600	0	1	1	0	1	0	1	0	1	1	0	0	0	0	1	1
	TraesCS1B02G001800	1	1	1	0	0	0	1	0	1	1	0	0	1	0	1	1
	TraesCS1B02G001900	1	1	1	0	0	0	1	0	1	1	0	0	1	0	0	0
	TraesCS1B02G002000	0	0	0	0	0	0	1	0	0	0	0	0	0	0	0	0
	TraesCS1B02G005300	1	1	1	0	0	0	1	0	1	1	0	0	0	0	1	0
	TraesCS1B02G005600	1	0	0	0	0	0	1	0	1	0	0	0	1	0	0	0
	TraesCS1B02G006500	1	0	1	0	0	0	1	0	0	1	0	0	0	0	0	0
	TraesCS1B02G007100	0	0	0	0	0	0	1	0	1	1	0	0	0	0	0	0
	TraesCS1B02G007300	0	0	0	0	1	0	0	0	0	0	0	0	0	0	0	0
	TraesCS1B02G007400	1	1	1	0	0	0	1	0	1	1	0	0	0	0	0	0
	TraesCS1B02G007500	1	1	0	0	0	0	0	0	0	0	0	0	0	0	0	0
	TraesCS1B02G007700	1	1	0	0	0	0	1	0	1	1	0	0	1	0	1	0
	TraesCS1B02G007900	1	0	0	1	0	0	0	0	0	1	0	0	0	0	0	1
	TraesCS1B02G008000	0	0	0	0	0	0	1	0	1	1	0	0	0	0	0	0
	TraesCS1B02G008100	1	1	1	0	0	0	1	0	1	1	0	0	1	0	1	1
	TraesCS1B02G008200	1	1	1	0	1	0	1	0	1	1	0	0	0	0	1	1
	TraesCS1B02G008800	0	1	1	0	0	0	0	0	0	0	0	0	0	0	0	0
	TraesCS1B02G010400	1	0	0	1	0	0	0	0	0	0	0	0	0	0	0	0
	TraesCS1B02G010800	1	0	0	0	0	0	0	0	0	0	0	0	0	0	0	0
	TraesCS1B02G011000	1	0	0	0	0	0	0	0	0	0	0	0	0	0	0	0
	TraesCS1B02G011100	0	0	1	0	0	0	0	0	1	1	0	0	0	0	0	0
	TraesCS1B02G011500	0	1	1	0	1	0	1	0	1	1	0	0	0	0	0	0
	TraesCS1B02G011523	1	1	1	1	0	0	0	0	0	0	0	0	0	0	0	0
	TraesCS1B02G011600	1	1	1	1	0	0	0	0	0	0	0	0	0	0	0	0
	TraesCS1B02G011700	1	1	1	1	0	0	0	0	0	0	0	0	0	0	0	0
	TraesCS1B02G012000	1	1	1	0	0	0	1	0	1	1	0	0	0	0	0	0
	TraesCS1B02G013900	0	0	0	0	0	0	0	0	0	1	0	0	0	0	0	0
	TraesCS1B02G017000	0	1	1	0	0	0	1	0	1	1	0	0	0	0	1	1
	TraesCS1B02G017200	0	0	0	0	0	0	1	0	0	0	0	0	0	0	0	0
	TraesCS1B02G017400	1	0	0	0	0	0	0	0	0	0	0	0	0	0	0	0
	TraesCS1B02G017700	1	1	1	0	1	0	1	0	1	1	0	0	0	0	1	1
	TraesCS1B02G017800	1	1	1	0	0	0	1	0	1	1	0	0	0	0	0	0
	TraesCS1B02G018000	1	0	1	1	0	0	0	0	0	0	0	0	0	0	0	0
	TraesCS1B02G018900	1	0	0	0	0	0	0	0	0	0	0	0	0	0	0	0
	TraesCS1B02G019100	1	1	1	0	0	0	1	0	1	1	0	0	1	0	1	1
	TraesCS1B02G019300	1	1	1	0	0	0	1	0	1	1	0	0	0	0	0	0
	TraesCS1B02G020300	0	1	1	0	0	0	1	0	1	1	0	0	0	0	0	0
	TraesCS1B02G021200	0	1	1	0	0	0	1	0	1	1	0	0	0	0	0	0
	TraesCS1B02G021300	0	1	0	0	1	0	1	0	0	0	0	0	0	0	0	0
	TraesCS1B02G022700	1	0	0	0	0	0	0	0	0	0	0	0	0	0	0	0
	TraesCS1B02G022800	1	0	0	0	0	0	1	0	0	0	0	0	1	0	0	0
	TraesCS1B02G024300	0	0	0	0	0	0	0	0	1	1	0	0	0	0	0	0
	TraesCS1B02G024500	1	1	1	0	0	0	1	0	1	1	0	0	0	0	1	0
	TraesCS1B02G029100	0	1	1	0	1	0	1	0	1	1	0	0	0	0	0	0
	TraesCS1B02G030700	0	0	0	0	0	0	0	0	1	0	0	0	0	0	0	0
	TraesCS1B02G030800	1	1	1	0	0	0	1	0	1	1	0	0	0	0	0	1
	TraesCS1B02G031000	0	0	1	0	0	0	1	0	1	1	0	0	0	0	0	1
	TraesCS1B02G031100	0	0	0	0	0	0	1	0	1	1	0	0	0	0	0	0
	TraesCS1B02G031600	0	1	1	0	0	0	1	0	1	1	0	0	0	0	0	0
	TraesCS1B02G032600	0	1	0	0	1	0	0	0	1	1	0	0	0	0	0	0
	TraesCS1B02G034000	0	0	0	0	0	0	1	0	1	1	0	0	0	0	0	0
	TraesCS1B02G034200	0	0	0	0	0	0	1	0	1	1	0	0	0	0	0	0
	TraesCS1B02G034500	1	1	1	0	0	0	0	0	0	0	0	0	0	0	0	0
	TraesCS1B02G034600	1	1	1	0	0	0	0	0	0	0	0	0	0	0	0	0
	TraesCS1B02G034700	1	1	1	0	0	0	0	0	0	0	0	0	0	0	1	1
	TraesCS1B02G036400	0	0	1	0	0	0	1	0	0	1	0	0	0	0	0	1
	TraesCS1B02G036900	1	1	1	0	0	0	1	0	1	1	0	0	1	0	1	1
	TraesCS1B02G037100	0	1	1	0	0	0	1	0	1	1	0	0	0	0	0	0
	TraesCS1B02G037600	0	0	0	0	0	0	1	0	0	0	0	0	0	0	0	0
	TraesCS1B02G038000	0	0	0	0	0	0	0	0	0	1	0	0	0	0	0	0
	TraesCS1B02G038100	0	1	0	0	0	0	0	0	1	0	0	0	0	0	1	0
	TraesCS1B02G038800	1	1	1	0	0	0	1	0	1	1	0	0	1	0	1	1
	TraesCS1B02G039900	1	0	0	0	0	0	0	0	0	0	0	0	0	0	0	0
	TraesCS1B02G041300	0	1	0	0	0	0	0	0	0	0	0	0	0	0	0	0
	TraesCS1B02G041400	1	1	1	0	0	0	1	0	1	1	0	0	1	0	1	1
	TraesCS1B02G042000	0	0	0	0	0	0	0	0	1	0	0	0	0	0	0	0
	TraesCS1B02G042200	0	0	0	0	0	0	1	0	0	0	0	0	0	0	0	0
	TraesCS1B02G042300	0	0	0	0	1	0	0	0	1	0	0	0	0	0	0	0
	TraesCS1B02G043200	0	1	1	0	0	0	1	0	1	1	0	0	0	0	0	0
	TraesCS1B02G043600	0	1	1	0	1	1	0	0	1	1	0	0	0	0	0	0
	TraesCS1B02G043900	0	1	1	0	1	1	0	0	1	1	0	0	0	0	0	0
	TraesCS1B02G044200	0	0	0	0	0	0	1	0	1	1	0	0	0	0	0	0
	TraesCS1B02G044300	0	1	0	0	1	0	0	0	1	1	0	0	0	0	0	0
	TraesCS1B02G044400	0	1	1	0	0	0	1	0	1	1	0	0	0	0	0	0
	TraesCS1B02G044500	0	0	1	0	0	0	1	0	1	1	0	0	0	0	0	0
	TraesCS1B02G045300	1	1	1	1	0	0	1	0	1	1	0	0	0	0	0	0
	TraesCS1B02G045400	0	1	1	0	0	0	1	0	1	1	0	0	0	0	0	0
	TraesCS1B02G046200	0	1	1	0	0	0	1	0	1	1	0	0	0	0	0	0
	TraesCS1B02G046300	1	0	1	0	0	0	1	0	0	0	0	0	0	0	0	0
	TraesCS1B02G047000	0	0	1	0	0	0	1	0	0	0	0	0	0	0	0	0
	TraesCS1B02G048300	0	0	1	0	0	0	1	0	1	1	0	0	0	0	0	0
	TraesCS1B02G048400	1	1	1	0	0	0	1	0	1	1	0	0	0	0	0	0
	TraesCS1B02G048500	0	1	1	0	0	0	1	0	1	1	0	0	0	0	0	0
	TraesCS1B02G049100	0	1	1	0	0	0	0	0	1	1	0	0	0	0	0	0
	TraesCS1B02G049200	1	1	1	0	0	0	1	0	1	1	0	0	0	0	1	1
	TraesCS1B02G049300	1	0	1	0	0	0	1	0	1	1	0	0	1	0	1	1
	TraesCS1B02G050200	0	1	1	0	0	0	1	0	1	1	0	0	0	0	0	0
	TraesCS1B02G051600	0	0	0	0	0	0	0	0	1	1	0	0	0	0	0	0
	TraesCS1B02G051700	0	0	0	0	0	0	0	0	1	0	0	0	0	0	0	0
	TraesCS1B02G052400	0	0	0	0	0	0	0	0	1	1	0	0	0	0	0	0
	TraesCS1B02G052500	1	0	1	0	0	0	1	0	1	1	0	0	0	0	0	0
	TraesCS1B02G053200	1	1	1	0	0	0	1	0	1	1	0	0	1	0	1	1
	TraesCS1B02G053400	0	0	0	0	1	0	0	0	1	1	0	0	0	0	0	0
	TraesCS1B02G054900	0	1	1	0	0	0	1	0	1	1	0	0	0	0	1	1
	TraesCS1B02G055100	0	1	1	0	1	0	0	0	0	0	0	0	0	0	0	0
	TraesCS1B02G055200	0	0	0	0	0	0	1	0	1	1	0	0	0	0	0	0
	TraesCS1B02G055300	0	1	1	0	0	0	1	0	1	1	0	0	0	0	1	1
	TraesCS1B02G055400	0	1	0	0	1	0	0	0	1	0	0	0	0	0	0	0
	TraesCS1B02G055600	1	1	1	0	0	0	1	0	1	1	0	0	1	0	1	1
	TraesCS1B02G056400	0	0	1	0	0	0	1	0	1	1	0	0	0	0	0	0
	TraesCS1B02G056700	0	1	1	0	1	0	1	0	1	1	0	0	0	0	1	1
	TraesCS1B02G056900	1	1	1	0	0	0	1	0	1	1	0	0	0	0	0	0
	TraesCS1B02G057900	0	0	0	0	0	0	0	0	1	1	0	0	0	0	0	0
	TraesCS1B02G058000	0	0	1	0	0	0	1	0	1	1	0	0	0	0	0	0
	TraesCS1B02G058600	1	1	1	0	1	0	1	0	1	1	0	0	0	0	1	1
	TraesCS1B02G058700	0	1	1	0	0	0	1	0	1	1	0	0	0	0	0	0
	TraesCS1B02G059100	0	1	1	0	1	0	0	0	1	1	0	0	0	0	0	0
	TraesCS1B02G059500	0	1	1	0	1	0	1	0	1	1	0	0	0	0	1	1
	TraesCS1B02G060000	0	0	0	0	0	0	1	0	1	1	0	0	0	0	0	0
	TraesCS1B02G060700	0	0	0	0	1	0	1	0	1	1	0	0	0	0	0	0
	TraesCS1B02G061200	0	1	0	0	0	0	0	0	1	0	0	0	0	0	0	0
	TraesCS1B02G062200	1	1	1	0	0	0	1	0	1	1	0	0	0	0	0	0
	TraesCS1B02G062300	0	0	0	0	0	0	1	0	1	1	0	0	0	0	0	0
	TraesCS1B02G062400	1	1	1	0	0	0	1	0	1	1	0	0	1	0	1	1
	TraesCS1B02G062900	0	0	0	0	0	0	1	0	1	1	0	0	0	0	0	0
	TraesCS1B02G063800	1	1	1	0	0	0	1	0	1	1	0	0	1	0	1	1
	TraesCS1B02G065700	0	0	1	0	0	0	1	0	1	1	0	0	0	0	1	1
	TraesCS1B02G065900	0	1	1	0	0	0	0	0	1	1	0	0	0	0	0	0
	TraesCS1B02G066400	0	1	1	0	0	0	1	0	1	1	0	0	0	0	0	1
	TraesCS1B02G066500	1	1	1	1	0	0	1	0	1	1	0	0	0	0	0	0
	TraesCS1B02G066600	1	1	1	1	0	0	1	0	1	1	0	0	1	0	1	0
	TraesCS1B02G067600	0	1	1	0	0	0	1	0	1	1	0	0	0	0	0	0
	TraesCS1B02G068000	1	1	1	0	0	0	1	0	1	1	0	0	1	0	1	1
	TraesCS1B02G068500	0	1	1	0	0	0	1	0	1	1	0	0	0	0	0	0
	TraesCS1B02G068700	1	0	0	0	0	0	0	0	0	0	0	0	1	0	0	0
	TraesCS1B02G069200	0	0	0	0	0	0	0	0	1	0	0	0	0	0	0	0
	TraesCS1B02G069500	1	1	1	0	0	0	1	0	1	1	0	0	0	0	0	0
	TraesCS1B02G069900	1	1	1	0	0	0	1	0	1	1	0	0	0	0	0	0
	TraesCS1B02G071500	1	1	1	0	0	0	1	0	1	1	0	0	1	0	1	0
	TraesCS1B02G071700	0	0	0	0	0	0	0	0	1	0	0	0	0	0	0	0
	TraesCS1B02G071800	1	0	1	0	0	0	1	0	1	1	0	0	0	0	0	0
	TraesCS1B02G072000	0	1	0	0	0	0	0	0	0	0	0	0	0	0	0	0
	TraesCS1B02G072200	1	1	1	0	0	0	1	0	1	1	0	0	1	0	0	1
	TraesCS1B02G073500	1	1	1	0	0	0	1	0	1	1	0	0	0	0	1	0
	TraesCS1B02G073700	1	1	1	0	0	0	1	0	1	1	0	0	0	0	1	1
	TraesCS1B02G073800	0	1	0	0	0	0	0	0	1	0	0	0	0	0	0	0
	TraesCS1B02G073900	1	0	0	0	0	0	1	0	1	1	0	0	1	0	0	0
	TraesCS1B02G074300	0	0	1	0	0	0	0	0	0	1	0	0	0	0	0	0
	TraesCS1B02G075200	0	1	1	0	0	0	1	0	1	1	0	0	0	0	1	1
	TraesCS1B02G076000	0	0	0	0	0	0	0	0	0	1	0	0	0	0	0	0
	TraesCS1B02G076900	0	1	0	0	0	0	1	0	1	1	0	0	0	0	0	0
	TraesCS1B02G077300	0	1	1	0	0	0	1	0	1	1	0	0	0	0	0	1
	TraesCS1B02G077500	1	0	0	0	0	0	0	0	0	0	0	0	0	0	0	0
	TraesCS1B02G078900	1	1	1	0	0	0	1	0	1	1	0	0	1	0	1	1
	TraesCS1B02G079000	1	1	0	0	0	0	1	0	1	1	0	0	0	0	0	0
	TraesCS1B02G080400	1	1	1	0	0	0	1	0	1	1	0	0	1	0	1	1
	TraesCS1B02G080500	0	0	0	0	0	0	1	0	1	0	0	0	1	0	0	0
	TraesCS1B02G080800	1	1	0	0	0	0	0	0	0	0	0	0	0	0	0	0
	TraesCS1B02G080900	1	0	0	0	0	0	0	0	0	0	0	0	0	0	0	0
	TraesCS1B02G081000	1	0	0	0	0	0	0	0	0	0	0	0	0	0	0	0
	TraesCS1B02G081200	1	0	0	0	0	0	0	0	0	0	0	0	0	0	0	0
	TraesCS1B02G081300	1	0	0	0	0	0	0	0	0	0	0	0	0	0	0	0
	TraesCS1B02G081500	0	0	0	0	0	0	1	0	0	1	0	0	0	0	0	0
	TraesCS1B02G081600	0	1	1	0	0	0	1	0	1	1	0	0	0	0	1	1
	TraesCS1B02G081900	0	1	1	0	0	0	0	0	1	1	0	0	0	0	0	0
	TraesCS1B02G082100	1	1	1	0	0	0	1	0	1	1	0	0	1	0	1	1
	TraesCS1B02G082600	1	1	0	0	0	0	0	0	0	0	0	0	0	0	0	0
	TraesCS1B02G083400	1	1	1	0	0	0	1	0	1	1	0	0	0	0	1	1
	TraesCS1B02G083600	1	1	1	1	0	0	1	0	1	1	0	0	0	0	0	0
	TraesCS1B02G083900	0	0	0	0	0	0	1	0	1	0	0	0	0	0	0	0
	TraesCS1B02G084500	0	0	0	0	0	0	1	0	1	1	0	0	0	0	0	0
	TraesCS1B02G084700	0	1	0	0	0	0	0	0	0	0	0	0	0	0	0	0
	TraesCS1B02G084900	0	1	0	0	1	0	0	0	1	1	0	0	0	0	0	0
	TraesCS1B02G085100	1	1	1	0	0	0	1	0	1	1	0	0	0	0	1	1
	TraesCS1B02G085200	1	1	1	0	0	0	1	0	1	1	0	0	1	0	1	1
	TraesCS1B02G085500	0	0	1	0	0	0	1	0	1	1	0	0	0	0	0	1
	TraesCS1B02G085600	0	0	0	0	1	0	0	0	1	1	0	0	0	0	0	0
	TraesCS1B02G085800	1	0	1	0	0	0	1	0	0	1	0	0	1	0	0	1
	TraesCS1B02G086100	0	1	1	0	0	0	0	0	1	1	0	0	0	0	0	0
	TraesCS1B02G086200	0	0	0	0	0	0	0	0	1	0	0	0	0	0	0	0
	TraesCS1B02G087300	0	0	1	0	0	0	0	0	1	1	0	0	0	0	0	0
	TraesCS1B02G087700	0	0	0	0	0	0	0	0	1	0	0	0	0	0	0	0
	TraesCS1B02G088000	0	1	0	0	1	0	1	0	1	1	0	0	0	0	0	0
	TraesCS1B02G088500	1	1	1	0	0	0	1	0	1	1	0	0	1	0	1	1
	TraesCS1B02G088700	0	0	0	0	0	0	0	0	1	0	0	0	0	0	0	0
	TraesCS1B02G088900	0	0	1	0	0	0	1	0	1	1	0	0	0	0	0	0
	TraesCS1B02G089000	1	1	1	0	0	0	1	0	1	1	0	0	1	0	1	1
	TraesCS1B02G089100	1	1	1	0	0	0	1	0	1	1	0	0	1	0	1	1
	TraesCS1B02G089700	0	0	0	0	0	0	1	0	0	0	0	0	0	0	0	0
	TraesCS1B02G089800	1	1	1	0	0	0	1	0	1	1	0	0	0	0	0	1
	TraesCS1B02G089900	0	1	1	0	0	0	1	0	1	1	0	0	0	0	1	1
	TraesCS1B02G090300	1	1	1	0	0	0	1	0	1	0	0	0	0	0	0	0
	TraesCS1B02G090400	1	1	1	0	0	0	1	0	1	1	0	0	1	0	1	1
	TraesCS1B02G090500	1	1	1	0	0	0	1	0	1	1	0	0	1	0	1	1
	TraesCS1B02G090600	1	1	1	0	0	0	1	0	1	1	0	0	0	0	0	1
	TraesCS1B02G090700	1	0	0	0	0	0	0	0	0	0	0	0	0	0	0	0
	TraesCS1B02G090800	1	0	0	0	0	0	1	0	0	0	0	0	0	0	0	0
	TraesCS1B02G091100	0	0	0	0	1	0	1	0	1	1	0	0	0	0	0	0
	TraesCS1B02G091500	1	0	0	0	0	0	1	0	1	1	0	0	1	0	1	1
	TraesCS1B02G091700	0	1	1	0	0	0	0	0	1	1	0	0	0	0	0	0
	TraesCS1B02G091900	1	1	1	0	0	0	1	0	1	1	0	0	1	0	1	1
	TraesCS1B02G093300	1	1	1	0	1	0	1	0	1	1	0	0	0	0	0	1
	TraesCS1B02G093600	1	1	1	0	0	0	1	0	1	1	0	0	1	0	1	1
	TraesCS1B02G093700	1	1	1	0	1	0	1	0	1	1	0	0	0	0	1	1
	TraesCS1B02G093800	0	0	0	0	0	0	1	0	1	1	0	0	0	0	0	0
	TraesCS1B02G094200	0	1	1	0	0	0	1	0	1	1	0	0	0	0	1	1
	TraesCS1B02G094300	0	1	1	0	0	0	1	0	1	1	0	0	0	0	0	1
	TraesCS1B02G094500	1	1	1	0	0	0	1	0	1	1	0	0	1	0	0	1
	TraesCS1B02G094700	0	0	1	0	0	0	1	0	1	1	0	0	0	0	0	1
	TraesCS1B02G095000	1	1	1	0	1	0	1	0	1	1	0	0	1	0	1	1
	TraesCS1B02G095200	0	1	1	0	0	0	1	0	1	1	0	0	0	0	1	1
	TraesCS1B02G095600	1	1	1	0	0	0	1	0	1	1	0	0	1	0	1	1
	TraesCS1B02G095700	0	1	1	0	0	0	0	0	1	1	0	0	0	0	0	0
	TraesCS1B02G095800	1	0	0	0	0	0	1	0	1	1	0	0	1	0	1	1
	TraesCS1B02G096300	1	1	1	0	0	0	1	0	1	1	0	0	0	0	0	0
	TraesCS1B02G096600	1	1	1	0	0	0	1	0	1	1	0	0	0	0	0	0
	TraesCS1B02G096700	0	1	1	0	0	0	1	0	1	1	0	0	0	0	0	0
	TraesCS1B02G096800	1	1	1	0	0	0	1	0	1	1	0	0	0	0	0	0
	TraesCS1B02G096900	1	1	1	0	0	0	1	0	1	1	0	0	0	0	1	0
	TraesCS1B02G097200	1	1	1	0	0	0	1	0	1	1	0	0	1	0	1	1
	TraesCS1B02G097300	1	0	1	0	0	0	1	0	1	1	0	0	0	0	0	0
	TraesCS1B02G097400	1	1	1	0	0	0	1	0	1	1	0	0	0	0	0	0
	TraesCS1B02G097700	0	1	1	0	0	0	1	0	1	1	0	0	0	0	0	0
	TraesCS1B02G097800	1	1	1	0	0	0	1	0	1	1	0	0	0	0	0	1
	TraesCS1B02G097900	0	1	0	0	1	0	0	0	1	1	0	0	0	0	0	0
	TraesCS1B02G098200	1	1	1	0	0	0	1	0	1	1	0	0	0	0	1	0
	TraesCS1B02G098300	0	0	1	0	0	0	0	0	1	1	0	0	0	0	0	0
	TraesCS1B02G098700	1	1	1	0	1	0	1	0	1	1	0	0	1	0	1	1
	TraesCS1B02G098800	0	1	1	0	1	0	0	0	1	1	0	0	0	0	1	0
	TraesCS1B02G099000	1	1	1	0	0	0	0	0	1	1	0	0	0	0	1	1
	TraesCS1B02G099100	1	1	1	0	0	0	1	0	1	1	0	0	0	0	0	1
	TraesCS1B02G099200	1	0	0	0	0	0	0	0	1	0	0	0	0	0	0	0
	TraesCS1B02G099600	0	1	1	0	0	0	1	0	1	1	0	0	0	0	0	0
	TraesCS1B02G099800	1	1	1	0	0	0	1	0	1	1	0	0	0	0	1	1
	TraesCS1B02G100100	1	1	1	0	0	0	1	0	1	1	0	0	0	0	0	1
	TraesCS1B02G100200	0	1	0	0	0	0	0	0	1	0	0	0	0	0	0	0
	TraesCS1B02G100800	1	0	0	0	0	0	0	0	0	0	0	0	0	0	0	0
	TraesCS1B02G101800	1	1	1	0	0	0	1	0	1	1	0	0	1	0	1	1
	TraesCS1B02G102200	0	0	0	0	0	0	1	0	0	1	0	0	0	0	0	0
	TraesCS1B02G102500	0	1	1	0	0	0	0	0	1	1	0	0	0	0	0	0
	TraesCS1B02G102700	0	0	0	1	0	0	1	0	1	1	0	0	1	0	0	0
	TraesCS1B02G104300	1	0	0	0	0	0	0	0	0	0	0	0	0	0	0	0
	TraesCS1B02G104400	0	1	0	0	0	0	1	0	1	0	0	0	0	0	0	0
	TraesCS1B02G104500	1	1	1	0	0	0	1	0	1	1	0	0	1	0	1	1
	TraesCS1B02G104600	0	1	1	0	0	0	1	0	1	1	0	0	0	0	1	1
	TraesCS1B02G104800	0	1	1	0	1	0	0	0	1	1	0	0	0	0	1	0
	TraesCS1B02G104900	0	1	0	0	0	0	1	0	1	0	0	0	0	0	0	0
	TraesCS1B02G105000	0	1	1	0	0	0	1	0	1	1	0	0	0	0	0	0
	TraesCS1B02G105100	0	1	1	0	0	0	1	0	1	1	0	0	0	0	0	0
	TraesCS1B02G105200	0	1	1	0	0	0	1	0	1	1	0	0	0	0	0	1
	TraesCS1B02G105300	1	1	1	0	0	0	1	0	1	1	0	0	0	0	0	0
	TraesCS1B02G105700	0	0	0	0	0	0	0	0	1	1	0	0	0	0	0	0
	TraesCS1B02G106400	0	0	0	1	0	0	1	0	1	1	0	0	0	0	0	1
	TraesCS1B02G106900	0	1	0	0	0	0	0	0	1	1	0	0	0	0	1	0
	TraesCS1B02G107100	1	1	1	0	0	0	1	0	1	1	0	0	0	0	1	1
	TraesCS1B02G107300	1	1	1	0	0	0	1	0	1	1	0	0	0	0	0	0
	TraesCS1B02G107400	1	1	1	0	0	0	1	0	1	1	0	0	0	0	0	1
	TraesCS1B02G107500	1	1	1	0	0	0	1	0	1	1	0	0	1	0	0	1
	TraesCS1B02G107600	0	0	0	0	0	0	1	0	1	1	0	0	0	0	0	0
	TraesCS1B02G107800	0	1	0	0	0	0	0	0	1	0	0	0	0	0	0	0
	TraesCS1B02G108200	0	1	1	0	1	0	1	0	1	1	0	0	0	0	0	0
	TraesCS1B02G108500	0	0	0	0	0	0	1	0	1	1	0	0	0	0	0	0
	TraesCS1B02G108700	0	1	1	0	0	0	1	0	1	1	0	0	0	0	1	0
	TraesCS1B02G108800	1	1	1	0	0	0	1	0	1	1	0	0	1	0	1	1
	TraesCS1B02G108900	0	1	1	0	0	0	0	0	1	1	0	0	0	0	0	0
	TraesCS1B02G109000	0	0	0	0	0	0	0	0	1	0	0	0	0	0	0	0
	TraesCS1B02G109400	1	1	1	0	0	0	1	0	1	1	0	0	1	0	1	1
	TraesCS1B02G110400	0	1	1	0	0	0	1	0	1	1	0	0	0	0	1	1
	TraesCS1B02G110600	0	0	0	0	0	0	1	0	1	1	0	0	0	0	0	0
	TraesCS1B02G110800	0	0	1	0	0	0	1	0	1	1	0	0	0	0	0	1
	TraesCS1B02G111200	1	1	1	0	0	0	1	0	1	1	0	0	0	0	0	1
	TraesCS1B02G111300	1	1	1	0	0	0	1	0	1	1	0	0	1	0	1	1
	TraesCS1B02G111600	1	1	1	0	0	0	1	0	1	1	0	0	1	0	1	1
	TraesCS1B02G112700	0	1	1	0	0	0	1	0	1	1	0	0	0	0	1	0
	TraesCS1B02G113300	0	1	1	0	0	0	1	0	1	1	0	0	0	0	1	1
	TraesCS1B02G113400	0	0	0	0	1	0	1	0	1	1	0	0	1	0	0	0
	TraesCS1B02G113500	1	1	1	0	0	0	1	0	1	1	0	0	1	0	1	1
	TraesCS1B02G113600	1	1	1	0	0	0	1	0	1	1	0	0	0	0	0	0
	TraesCS1B02G113700	1	1	1	0	0	0	1	0	1	1	0	0	1	0	1	1
	TraesCS1B02G113800	0	0	1	0	0	0	1	0	1	1	0	0	0	0	0	1
	TraesCS1B02G114700	0	0	0	0	0	0	0	0	0	1	0	0	0	0	0	0
	TraesCS1B02G115400	0	0	0	0	0	0	0	0	1	0	0	0	0	0	0	0
	TraesCS1B02G115500	0	0	1	0	0	0	0	0	0	1	0	0	0	0	0	0
	TraesCS1B02G115600	0	0	0	0	0	0	1	0	1	1	0	0	0	0	0	0
	TraesCS1B02G115900	1	1	1	0	0	0	1	0	1	1	0	0	1	0	0	1
	TraesCS1B02G116100	1	1	1	0	0	0	1	0	1	1	0	0	1	0	0	1
	TraesCS1B02G116700	1	1	0	0	0	0	1	0	1	0	0	0	1	0	0	0
	TraesCS1B02G117200	0	1	0	0	0	0	0	0	0	0	0	0	0	0	0	0
	TraesCS1B02G117400	1	0	0	0	0	0	1	0	1	1	0	0	0	0	0	0
	TraesCS1B02G117500	0	0	0	0	0	0	1	0	1	1	0	0	0	0	0	0
	TraesCS1B02G118000	0	0	0	0	1	0	0	0	1	0	0	0	0	0	0	0
	TraesCS1B02G118100	0	0	0	0	0	0	0	0	1	1	0	0	0	0	0	0
	TraesCS1B02G118300	1	1	1	0	1	0	1	0	1	1	0	0	0	0	1	1
	TraesCS1B02G118500	1	1	1	0	0	0	0	0	0	0	0	0	0	0	0	0
	TraesCS1B02G118900	1	0	1	0	0	0	1	0	0	1	0	0	0	0	0	1
	TraesCS1B02G119000	1	1	1	0	0	0	1	0	1	1	0	0	1	0	1	1
	TraesCS1B02G119300	0	0	0	0	0	0	0	0	1	1	0	0	0	0	0	0
	TraesCS1B02G119600	1	1	1	0	0	0	1	0	1	1	0	0	0	0	0	1
	TraesCS1B02G119700	1	1	1	0	0	0	1	0	1	1	0	0	0	0	0	0
	TraesCS1B02G119800	1	1	1	0	0	0	1	0	1	1	0	0	1	0	0	1
	TraesCS1B02G121000	0	0	0	0	0	0	1	0	0	0	0	0	0	0	0	0
	TraesCS1B02G121100	1	0	1	0	0	0	1	0	0	1	0	0	1	0	0	0
	TraesCS1B02G121500	0	0	0	0	0	0	1	0	1	1	0	0	0	0	0	0
	TraesCS1B02G121600	0	0	0	0	0	0	0	0	1	0	0	0	0	0	0	0
	TraesCS1B02G121700	0	0	1	0	0	0	1	0	1	1	0	0	0	0	0	0
	TraesCS1B02G122000	0	0	0	0	0	0	1	0	1	1	0	0	0	0	0	1
	TraesCS1B02G122100	0	1	1	0	0	0	0	0	1	1	0	0	0	0	0	0
	TraesCS1B02G122300	1	1	1	0	1	0	1	0	1	1	0	0	1	0	1	1
	TraesCS1B02G122400	0	1	1	0	0	0	1	0	1	1	0	0	0	0	0	0
	TraesCS1B02G122800	0	0	1	0	0	0	1	0	1	1	0	0	0	0	0	0
	TraesCS1B02G123000	1	1	1	0	0	0	1	0	1	1	0	0	0	0	0	0
	TraesCS1B02G123100	1	1	1	0	0	0	1	0	1	1	0	0	0	0	0	1
	TraesCS1B02G123200	1	1	0	0	0	0	1	0	1	1	0	0	1	0	1	1
	TraesCS1B02G123400	0	1	1	0	0	0	1	0	1	1	0	0	0	0	0	0
	TraesCS1B02G123600	0	0	0	0	0	0	1	0	1	1	0	0	0	0	1	1
	TraesCS1B02G124100	1	1	1	1	0	0	1	0	1	1	0	0	0	0	0	0
	TraesCS1B02G124200	0	1	1	0	1	0	0	0	1	1	0	0	0	0	0	0
	TraesCS1B02G124500	1	0	0	0	0	0	0	0	0	0	0	0	0	0	0	0
	TraesCS1B02G124600	1	0	0	0	0	0	0	0	0	0	0	0	0	0	0	0
	TraesCS1B02G124700	1	1	1	0	0	0	1	0	1	1	0	0	1	0	1	1
	TraesCS1B02G124800	1	1	1	0	0	0	1	0	1	1	0	0	0	0	1	1
	TraesCS1B02G124900	0	0	0	0	0	0	1	0	1	0	0	0	0	0	0	0
	TraesCS1B02G125100	1	1	1	0	0	0	1	0	1	1	0	0	1	0	1	0
	TraesCS1B02G125400	0	0	0	0	0	0	0	0	1	1	0	0	0	0	0	0
	TraesCS1B02G125800	0	0	0	0	0	0	1	0	1	1	0	0	0	0	0	0
	TraesCS1B02G126100	0	0	0	0	0	0	1	0	1	0	0	0	0	0	0	0
	TraesCS1B02G126500	0	1	0	0	1	0	0	0	1	1	0	0	0	0	1	0
	TraesCS1B02G126600	1	1	1	0	0	0	1	0	1	1	0	0	1	0	1	1
	TraesCS1B02G126700	0	0	0	0	0	0	1	0	1	1	0	0	0	0	0	0
	TraesCS1B02G126800	0	0	1	1	0	0	1	0	1	1	0	0	0	0	0	0
	TraesCS1B02G126900	0	0	0	0	0	0	1	0	1	0	0	0	0	0	0	0
	TraesCS1B02G127000	0	0	0	0	0	0	1	0	1	1	0	0	0	0	0	0
	TraesCS1B02G127300	1	1	1	0	0	0	1	0	1	1	0	0	0	0	0	0
	TraesCS1B02G127400	1	0	0	1	0	0	1	0	1	1	0	0	0	0	0	1
	TraesCS1B02G127500	1	1	1	0	0	0	1	1	1	1	0	0	1	0	1	1
	TraesCS1B02G127600	1	0	0	0	0	0	0	0	0	0	0	0	0	0	0	0
	TraesCS1B02G127700	0	0	0	0	0	0	1	0	1	0	0	0	0	0	0	0
	TraesCS1B02G127900	1	1	1	0	0	0	1	0	1	1	0	0	1	0	1	1
	TraesCS1B02G128100	1	1	1	0	0	0	1	0	1	1	0	0	0	0	1	1
	TraesCS1B02G128400	0	1	1	0	0	0	0	0	1	1	0	0	0	0	1	1
	TraesCS1B02G128500	1	1	1	0	0	0	1	0	1	1	0	0	0	0	0	1
	TraesCS1B02G128600	0	1	0	0	1	0	1	0	1	0	0	0	0	0	0	0
	TraesCS1B02G128700	1	0	0	0	0	0	1	0	0	0	0	0	0	0	0	0
	TraesCS1B02G128800	1	1	1	0	0	0	1	0	1	1	0	0	0	0	0	1
	TraesCS1B02G129000	1	1	1	0	0	0	1	0	1	1	0	0	0	0	0	1
	TraesCS1B02G129400	0	0	0	0	0	0	0	0	1	1	0	0	0	0	0	0
	TraesCS1B02G129500	1	1	1	0	0	0	1	0	1	1	0	0	1	0	0	1
	TraesCS1B02G129600	1	1	1	0	0	0	1	0	1	1	0	0	1	0	1	1
	TraesCS1B02G129800	1	1	1	0	0	0	1	0	1	1	0	0	1	0	1	1
	TraesCS1B02G129900	0	0	0	0	0	0	1	0	1	1	0	0	0	0	0	0
	TraesCS1B02G130000	0	0	0	0	0	0	1	0	1	1	0	0	0	0	0	0
	TraesCS1B02G130100	0	0	0	0	0	0	1	0	1	1	0	0	0	0	0	0
	TraesCS1B02G130300	1	1	1	0	0	0	1	0	1	1	0	0	0	0	0	0
	TraesCS1B02G130600	1	1	1	0	0	0	1	0	1	1	0	0	1	0	0	0
	TraesCS1B02G130700	1	0	0	0	0	0	0	0	0	0	0	0	0	0	0	0
	TraesCS1B02G130800	1	1	1	0	0	0	1	0	1	1	0	0	0	0	0	1
	TraesCS1B02G131000	1	1	1	0	0	0	1	0	1	1	0	0	1	0	1	1
	TraesCS1B02G131300	0	0	0	0	0	0	0	0	1	1	0	0	0	0	0	0
	TraesCS1B02G131600	1	0	1	0	0	0	1	0	1	1	0	0	1	0	0	1
	TraesCS1B02G132100	0	0	0	0	0	0	1	0	1	1	0	0	0	0	0	0
	TraesCS1B02G132200	1	1	1	0	0	0	1	0	1	1	0	0	0	0	0	0
	TraesCS1B02G132400	0	0	0	0	0	0	1	0	1	1	0	0	0	0	0	0
	TraesCS1B02G132600	1	1	0	0	0	0	0	0	0	0	0	0	0	0	0	0
	TraesCS1B02G132700	1	1	1	0	0	0	1	0	1	1	0	0	1	0	1	1
	TraesCS1B02G132800	1	1	1	0	0	0	1	0	1	1	0	0	1	0	1	1
	TraesCS1B02G132900	0	0	0	0	0	0	0	0	1	0	0	0	0	0	0	0
	TraesCS1B02G133300	1	1	0	0	0	0	1	0	1	1	0	0	0	0	1	0
	TraesCS1B02G133400	1	1	0	0	0	0	1	0	1	1	0	0	1	0	1	0
	TraesCS1B02G133900	0	1	1	0	1	0	1	0	1	1	0	0	0	0	0	0
	TraesCS1B02G134000	0	0	1	0	0	0	0	0	1	1	0	0	0	0	0	0
	TraesCS1B02G134800	1	0	0	1	0	0	0	0	0	0	0	0	0	0	0	0
	TraesCS1B02G134900	0	1	1	0	0	0	1	0	1	1	0	0	0	0	0	0
	TraesCS1B02G135400	0	0	0	0	0	0	0	0	1	1	0	0	0	0	0	0
	TraesCS1B02G135700	1	1	1	0	0	0	1	0	1	1	0	0	1	0	1	1
	TraesCS1B02G135800	1	1	0	0	0	0	0	0	0	0	0	0	1	0	0	0
	TraesCS1B02G135900	0	1	1	0	0	0	1	0	1	1	0	0	0	0	0	1
	TraesCS1B02G136100	0	0	0	1	0	0	1	0	1	1	0	0	0	0	1	0
	TraesCS1B02G136200	0	1	1	0	1	0	1	0	1	1	0	0	0	0	1	1
	TraesCS1B02G136500	0	1	0	0	0	0	0	0	1	1	0	0	0	0	1	0
	TraesCS1B02G136700	0	0	0	0	0	0	1	0	1	1	0	0	0	0	0	0
	TraesCS1B02G136800	1	1	1	0	0	0	1	0	1	1	0	0	1	0	0	0
	TraesCS1B02G136900	1	0	0	0	0	0	1	0	1	1	0	0	1	0	0	0
	TraesCS1B02G137100	1	0	0	0	0	0	1	0	1	1	0	0	0	0	0	0
	TraesCS1B02G137200	1	1	1	0	0	0	1	0	1	1	0	0	1	0	1	1
	TraesCS1B02G137300	1	0	0	0	1	0	0	0	1	1	0	0	0	0	0	0
	TraesCS1B02G137900	1	1	1	0	0	0	1	0	1	1	0	0	0	0	1	1
	TraesCS1B02G138000	1	1	1	0	0	0	1	0	1	1	0	0	1	0	1	1
	TraesCS1B02G138100	1	0	1	0	0	0	1	0	1	1	0	0	1	0	0	1
	TraesCS1B02G138300	1	1	1	0	0	0	1	0	1	1	0	0	0	0	0	1
	TraesCS1B02G138600	1	0	0	0	0	0	1	0	0	0	0	0	1	0	0	0
	TraesCS1B02G138900	1	1	1	0	0	0	1	0	1	1	0	0	0	0	1	1
	TraesCS1B02G139000	0	0	1	0	0	0	1	0	1	1	0	0	0	0	0	0
	TraesCS1B02G139100	1	1	1	0	0	0	1	0	1	1	0	0	1	0	1	1
	TraesCS1B02G139200	0	0	0	0	0	0	0	0	1	1	0	0	0	0	0	0
	TraesCS1B02G139500	0	0	0	0	0	0	1	0	1	1	0	0	0	0	0	1
	TraesCS1B02G139600	1	0	0	0	0	0	0	0	0	0	0	0	1	0	0	0
	TraesCS1B02G139900	1	0	0	0	0	0	1	0	0	0	0	0	0	0	0	0
	TraesCS1B02G140200	0	0	0	0	0	0	1	0	1	1	0	0	0	0	0	0
	TraesCS1B02G140300	0	1	1	0	0	0	0	0	1	0	0	0	0	0	0	0
	TraesCS1B02G140700	1	1	1	0	0	0	1	0	1	1	0	0	0	0	1	0
	TraesCS1B02G140900	1	0	0	0	0	0	1	0	0	0	0	0	0	0	0	0
	TraesCS1B02G141100	1	1	1	0	0	0	1	0	1	1	0	0	1	0	1	1
	TraesCS1B02G141200	0	1	1	0	0	0	1	0	1	1	0	0	0	0	0	0
	TraesCS1B02G141300	0	0	0	0	0	0	1	0	1	1	0	0	0	0	0	0
	TraesCS1B02G141400	0	0	0	0	0	0	0	0	1	1	0	0	0	0	1	0
	TraesCS1B02G141700	0	0	1	0	0	0	1	0	1	1	0	0	0	0	0	0
	TraesCS1B02G142000	1	1	1	0	0	0	1	0	1	1	0	0	1	0	1	1
	TraesCS1B02G142200	0	1	0	0	0	0	1	0	1	1	0	0	0	0	1	0
	TraesCS1B02G142300	0	1	0	0	0	0	1	0	1	1	0	0	0	0	1	0
	TraesCS1B02G142400	0	0	0	0	0	0	1	0	1	0	0	0	0	0	0	0
	TraesCS1B02G142600	0	0	0	0	0	0	1	0	1	0	0	0	0	0	0	0
	TraesCS1B02G142800	0	1	1	0	0	0	0	0	1	1	0	0	0	0	0	0
	TraesCS1B02G143400	0	1	1	0	1	0	0	0	1	1	0	0	0	0	0	0
	TraesCS1B02G143600	1	0	0	0	0	0	0	0	0	0	0	0	0	0	0	0
	TraesCS1B02G144200	0	0	0	0	0	0	0	0	1	1	0	0	0	0	0	0
	TraesCS1B02G144500	1	0	0	0	0	0	0	0	0	0	0	0	1	0	0	0
	TraesCS1B02G144600	0	0	0	0	0	0	1	0	1	0	0	0	0	0	0	0
	TraesCS1B02G144700	0	0	0	0	0	0	1	0	1	0	0	0	0	0	0	0
	TraesCS1B02G145200	0	1	0	0	0	0	0	0	1	0	0	0	0	0	0	0
	TraesCS1B02G145300	0	1	1	0	0	0	0	0	0	0	0	0	0	0	0	0
	TraesCS1B02G145800	1	0	1	0	0	0	1	0	1	1	0	0	1	0	1	1
	TraesCS1B02G146000	0	1	0	0	0	0	1	0	1	1	0	0	0	0	1	0
	TraesCS1B02G146200	1	1	1	0	0	0	1	0	1	1	0	0	1	0	1	1
	TraesCS1B02G146400	0	0	0	0	0	0	1	0	1	1	0	0	0	0	0	0
	TraesCS1B02G146500	0	1	1	0	0	0	0	0	1	1	0	0	0	0	1	0
	TraesCS1B02G146600	0	0	1	0	0	0	0	0	1	1	0	0	0	0	0	0
	TraesCS1B02G146700	1	1	1	0	0	0	1	0	1	1	0	0	0	0	0	0
	TraesCS1B02G146900	1	1	1	0	0	0	1	0	1	1	0	0	0	0	0	0
	TraesCS1B02G147000	0	0	1	0	0	0	0	0	1	1	0	0	0	0	0	0
	TraesCS1B02G147400	0	0	1	0	0	0	0	0	0	1	0	0	0	0	0	0
	TraesCS1B02G147600	1	1	1	0	0	0	0	0	1	1	0	0	0	0	0	0
	TraesCS1B02G147700	0	0	0	0	0	0	1	0	0	0	0	0	0	0	0	0
	TraesCS1B02G147900	0	0	0	1	0	0	0	0	1	0	0	0	0	0	0	0
	TraesCS1B02G148000	1	0	0	0	0	0	1	0	0	0	0	0	0	0	0	0
	TraesCS1B02G148100	0	1	0	0	0	0	0	0	1	0	0	0	0	0	1	0
	TraesCS1B02G148200	1	1	1	0	0	0	1	0	1	0	0	0	0	0	0	0
	TraesCS1B02G148400	1	0	0	0	0	0	1	0	0	0	0	0	1	0	0	0
	TraesCS1B02G148500	1	1	1	0	0	0	1	0	1	1	0	0	1	0	1	1
	TraesCS1B02G148600	0	1	1	0	0	0	1	0	1	1	0	0	0	0	1	1
	TraesCS1B02G148900	1	1	1	0	0	0	1	0	1	1	0	0	0	0	0	0
	TraesCS1B02G149500	0	1	1	0	1	0	0	0	1	1	0	0	0	0	1	0
	TraesCS1B02G149700	1	1	1	0	0	0	1	0	1	1	0	0	1	0	1	1
	TraesCS1B02G149800	0	1	1	0	0	0	0	0	1	1	0	0	0	0	0	0
	TraesCS1B02G149900	0	0	0	0	0	0	0	0	1	0	0	0	0	0	0	0
[truncated: 39,893 more rows]

## Sheet: Table S2
	Table S2. Expression patterns for each identified TF family that were FHB-responsive in 'Recital' facing one of the three F. graminearum strains
	TF_family	Down-regulated along infection progress	Up-regulated along infection progress	Total Number
	AP2/ERF-AP2	2	3	5
	AP2/ERF-ERF	3	83	86
	ARID	3	0	3
	B3	48	6	54
	B3-ARF	25	5	30
	BES1	2	5	7
	bHLH	10	33	43
	C2C2-CO-like	11	1	12
	C2C2-Dof	2	9	11
	C2C2-GATA	3	10	13
	C2C2-YABBY	10	0	10
	C3H	8	9	17
	CPP	1	2	3
	DDT	2	0	2
	E2F-DP	4	6	10
	GARP-G2-like	17	15	32
	GeBP	1	6	7
	GRAS	9	39	48
	HB-HD-ZIP	17	18	35
	HB-other	3	9	12
	HB-PHD	1	0	1
	HSF	2	16	18
	MADS-M-type	2	0	2
	MADS-MIKC	25	10	35
	mTERF	14	0	14
	MYB	23	79	102
	MYB-related	5	29	34
	NAC	12	87	99
	NF-YA	2	3	5
	NF-YB	2	5	7
	NF-YC	1	4	5
	Others	1	1	2
	Pseudo ARR-B	2	0	2
	RWP-RK	6	4	10
	SBP	10	10	20
	TAZ	3	10	13
	TCP	10	3	13
	TUB	12	11	23
	Whirly	4	0	4
	WRKY	3	127	130
	zf-HD	3	3	6
	AP2/ERF-RAV	0	7	7
	CAMTA	0	8	8
	CSD	0	1	1
	EIL	0	9	9
	HRT	0	1	1
	LOB	0	9	9
	PHD	0	1	1
	PLATZ	0	11	11
	RB	0	1	1
	SRS	0	1	1
	Tify	0	38	38
	VOZ	0	2	2

## Sheet: Table S3A
	Table S3A. GO BP term enrichment results on the gene set under-expressed in FHB samples compared with controls.
	ID	Description	pvalue	p.adjust	qvalue	geneID	Count
	GO:0007017	microtubule-based process	1.89266e-68	3.38028e-65	2.68359e-65	TraesCS2D02G385000/TraesCS2A02G488400/TraesCS2B02G516000/TraesCS6D02G263300/TraesCS7B02G169100/TraesCS2D02G329700/TraesCS7D02G152900/TraesCS6B02G311200/TraesCS6A02G282800/TraesCSU02G121900/TraesCS2B02G405200/TraesCS2D02G202200/TraesCS1D02G103700/TraesCS3B02G255500/TraesCS3A02G229100/TraesCS2D02G561900/TraesCS5B02G222600/TraesCS3B02G297900/TraesCS5B02G395000/TraesCS5A02G201800/TraesCS7A02G076600/T…	234
	GO:0015979	photosynthesis	4.00087e-67	3.57278e-64	2.83641e-64	TraesCS3D02G332100/TraesCS6B02G350500/TraesCS4D02G157200/TraesCS3D02G321900/TraesCS7A02G413800/TraesCS5A02G524800/TraesCS2A02G339400/TraesCS1B02G451100/TraesCS1D02G428200/TraesCS2A02G204800/TraesCS5A02G322500/TraesCS7A02G480700/TraesCS7D02G407100/TraesCS5D02G474200/TraesCS4B02G165100/TraesCS4A02G253200/TraesCS7D02G200800/TraesCS5B02G463100/TraesCS5B02G463000/TraesCS5A02G454300/TraesCS1B02G317500/…	220
	GO:0006928	movement of cell or subcellular component	5.07084e-41	3.01884e-38	2.39664e-38	TraesCS2D02G385000/TraesCS7B02G169100/TraesCS2D02G329700/TraesCS2B02G405200/TraesCS3B02G255500/TraesCS3A02G229100/TraesCS5B02G222600/TraesCS5B02G395000/TraesCS7A02G076600/TraesCS3D02G227300/TraesCS3D02G218300/TraesCS3A02G214700/TraesCS3B02G246600/TraesCS6A02G379000/TraesCS2D02G204600/TraesCS7A02G174900/TraesCS7D02G176200/TraesCS6B02G365300/TraesCS6D02G314500/TraesCS5B02G072900/TraesCS7B02G071700/…	120
	GO:0007018	microtubule-based movement	1.10854e-40	4.94964e-38	3.92949e-38	TraesCS2D02G385000/TraesCS7B02G169100/TraesCS2D02G329700/TraesCS2B02G405200/TraesCS3B02G255500/TraesCS3A02G229100/TraesCS5B02G222600/TraesCS5B02G395000/TraesCS7A02G076600/TraesCS3D02G227300/TraesCS3D02G218300/TraesCS3A02G214700/TraesCS3B02G246600/TraesCS6A02G379000/TraesCS7A02G174900/TraesCS7D02G176200/TraesCS6B02G365300/TraesCS6D02G314500/TraesCS5B02G072900/TraesCS7B02G071700/TraesCS7B02G271700/…	117
	GO:0006260	DNA replication	3.19196e-37	1.14017e-34	9.05174e-35	TraesCS3A02G111900/TraesCS6B02G411100/TraesCS3B02G203200/TraesCS3D02G265800/TraesCS3D02G308600/TraesCS6A02G322400/TraesCS2D02G361800/TraesCS2A02G364000/TraesCS2B02G382000/TraesCS3B02G417600/TraesCS3B02G174000/TraesCS3A02G172400/TraesCS3D02G178900/TraesCS5A02G378100/TraesCS5D02G388100/TraesCS3D02G114000/TraesCS5B02G141300/TraesCS4B02G138800/TraesCS7A02G313900/TraesCS6B02G393500/TraesCS3B02G209400/…	147
	GO:0019684	photosynthesis, light reaction	2.02507e-35	6.02795e-33	4.78556e-33	TraesCS6B02G350500/TraesCS3D02G321900/TraesCS7A02G413800/TraesCS5A02G524800/TraesCS2A02G339400/TraesCS1B02G451100/TraesCS1D02G428200/TraesCS2A02G204800/TraesCS5A02G322500/TraesCS7D02G407100/TraesCS5B02G463100/TraesCS5B02G463000/TraesCS5A02G454300/TraesCS1B02G317500/TraesCS7A02G238400/TraesCS1D02G306200/TraesCS1D02G374900/TraesCS4D02G086400/TraesCS4B02G089500/TraesCS4A02G226900/TraesCS2D02G194000/…	107
	GO:0009657	plastid organization	2.48034e-30	6.32841e-28	5.02408e-28	TraesCS2A02G488400/TraesCS2B02G516000/TraesCS6A02G158800/TraesCS1B02G213300/TraesCSU02G009200/TraesCS4D02G157200/TraesCS3A02G271000/TraesCS7D02G327700/TraesCS7A02G351100/TraesCS3D02G321900/TraesCS7A02G450600/TraesCS7D02G439900/TraesCS7B02G350400/TraesCS2D02G205900/TraesCS1A02G246800/TraesCS2D02G257600/TraesCS7A02G108400/TraesCS4D02G073500/TraesCS1A02G243700/TraesCSU02G197500/TraesCS4B02G165100/Tr…	105
	GO:0007049	cell cycle	8.02722e-30	1.79208e-27	1.42272e-27	TraesCS2A02G385300/TraesCS7D02G152900/TraesCS2B02G234700/TraesCS2B02G364900/TraesCS5A02G482600/TraesCS3B02G174000/TraesCSU02G121900/TraesCS5B02G401700/TraesCS2D02G202200/TraesCS5D02G406400/TraesCS2A02G171900/TraesCS5A02G396700/TraesCS1B02G260000/TraesCS5A02G201800/TraesCS7B02G309700/TraesCS2B02G402200/TraesCS6B02G345300/TraesCS7A02G561500/TraesCS2D02G446900/TraesCS6B02G144800/TraesCS1A02G396600/T…	210
	GO:0022402	cell cycle process	1.33211e-29	2.6435e-27	2.09866e-27	TraesCS2A02G385300/TraesCS7D02G152900/TraesCS2B02G234700/TraesCS2B02G364900/TraesCS5A02G482600/TraesCS3B02G174000/TraesCSU02G121900/TraesCS5B02G401700/TraesCS5D02G406400/TraesCS2A02G171900/TraesCS5A02G396700/TraesCS5A02G201800/TraesCS7B02G309700/TraesCS2B02G402200/TraesCS7A02G561500/TraesCS2D02G446900/TraesCS6B02G144800/TraesCS1A02G396600/TraesCS7D02G247700/TraesCS7B02G174300/TraesCS7D02G294300/T…	165
	GO:0000226	microtubule cytoskeleton organization	3.9978e-29	7.14007e-27	5.66846e-27	TraesCS6D02G263300/TraesCS7D02G152900/TraesCS6B02G311200/TraesCS6A02G282800/TraesCSU02G121900/TraesCS2D02G202200/TraesCS1D02G103700/TraesCS2D02G561900/TraesCS3B02G297900/TraesCS5A02G201800/TraesCS7B02G174300/TraesCS2D02G232300/TraesCS1A02G258800/TraesCS4B02G230500/TraesCS5B02G418700/TraesCS5A02G416400/TraesCS5A02G407800/TraesCS6B02G079900/TraesCS6D02G130500/TraesCS1D02G309200/TraesCS1B02G320800/T…	106
	GO:0009658	chloroplast organization	5.88373e-27	9.55304e-25	7.5841e-25	TraesCS2A02G488400/TraesCS2B02G516000/TraesCS6A02G158800/TraesCS1B02G213300/TraesCSU02G009200/TraesCS4D02G157200/TraesCS3A02G271000/TraesCS3D02G321900/TraesCS2D02G205900/TraesCS1A02G246800/TraesCS2D02G257600/TraesCS7A02G108400/TraesCSU02G197500/TraesCS4B02G165100/TraesCS6B02G192500/TraesCS3B02G304400/TraesCS2B02G325100/TraesCS4D02G147100/TraesCS2B02G477800/TraesCS1B02G462200/TraesCS6A02G214200/Tr…	79
	GO:0007010	cytoskeleton organization	4.83949e-24	7.20277e-22	5.71824e-22	TraesCS5B02G000600/TraesCS5D02G000100/TraesCS6A02G298800/TraesCS6D02G263300/TraesCS7D02G152900/TraesCS6B02G311200/TraesCS6A02G282800/TraesCS2B02G106000/TraesCSU02G121900/TraesCS6D02G278500/TraesCS2D02G202200/TraesCS1D02G103700/TraesCS3B02G222600/TraesCS2D02G561900/TraesCS7D02G204000/TraesCS3B02G297900/TraesCS5A02G201800/TraesCS6D02G194100/TraesCS7B02G174300/TraesCS6A02G211000/TraesCS4B02G026200/T…	164
	GO:0000278	mitotic cell cycle	1.25304e-23	1.72149e-21	1.36668e-21	TraesCS5A02G482600/TraesCS3B02G174000/TraesCS2D02G202200/TraesCS1A02G396600/TraesCS7D02G247700/TraesCS7D02G294300/TraesCS7A02G248700/TraesCS2D02G232300/TraesCS6D02G157200/TraesCS6B02G195800/TraesCS6A02G231400/TraesCS7B02G287700/TraesCS7A02G384800/TraesCS1A02G258800/TraesCS5B02G418700/TraesCS5A02G416400/TraesCS5A02G407800/TraesCS3B02G363200/TraesCS6D02G130500/TraesCS1D02G309200/TraesCS1B02G320800/…	111
	GO:0006974	cellular response to DNA damage stimulus	1.40307e-23	1.78991e-21	1.421e-21	TraesCS3A02G111900/TraesCS3B02G203200/TraesCS4A02G227500/TraesCS2B02G234700/TraesCS4D02G085900/TraesCS2D02G355000/TraesCS2D02G361800/TraesCS2A02G364000/TraesCS2B02G382000/TraesCS2B02G543100/TraesCS6A02G202200/TraesCS3B02G417600/TraesCS3A02G172400/TraesCS3D02G178900/TraesCS2A02G514800/TraesCS3D02G114000/TraesCS2A02G171900/TraesCS7A02G518500/TraesCS4B02G138800/TraesCS7B02G229500/TraesCS2A02G362100/…	211
	GO:0006281	DNA repair	3.46417e-23	4.12467e-21	3.27455e-21	TraesCS3A02G111900/TraesCS3B02G203200/TraesCS4A02G227500/TraesCS2B02G234700/TraesCS4D02G085900/TraesCS2D02G355000/TraesCS2D02G361800/TraesCS2A02G364000/TraesCS2B02G382000/TraesCS2B02G543100/TraesCS6A02G202200/TraesCS3B02G417600/TraesCS3A02G172400/TraesCS3D02G178900/TraesCS2A02G514800/TraesCS3D02G114000/TraesCS2A02G171900/TraesCS7A02G518500/TraesCS4B02G138800/TraesCS7B02G229500/TraesCS2A02G362100/…	203
	GO:1903047	mitotic cell cycle process	2.73825e-19	3.05657e-17	2.42659e-17	TraesCS5A02G482600/TraesCS3B02G174000/TraesCS7D02G247700/TraesCS7D02G294300/TraesCS7A02G248700/TraesCS2D02G232300/TraesCS6D02G157200/TraesCS6B02G195800/TraesCS6A02G231400/TraesCS7B02G287700/TraesCS7A02G384800/TraesCS3B02G363200/TraesCS5A02G487800/TraesCS6B02G249900/TraesCS6D02G203700/TraesCS5A02G480000/TraesCS5B02G493100/TraesCS5D02G493500/TraesCS3D02G196500/TraesCS1B02G124800/TraesCS1D02G107300/…	82
	GO:0009765	photosynthesis, light harvesting	2.10417e-18	2.21062e-16	1.755e-16	TraesCS6B02G350500/TraesCS7A02G413800/TraesCS2A02G339400/TraesCS1B02G451100/TraesCS1D02G428200/TraesCS2A02G204800/TraesCS5A02G322500/TraesCS7D02G407100/TraesCS5B02G463100/TraesCS5B02G463000/TraesCS5A02G454300/TraesCS1B02G317500/TraesCS7A02G238400/TraesCS1D02G306200/TraesCS1D02G374900/TraesCS4D02G086400/TraesCS4B02G089500/TraesCS4A02G226900/TraesCS5A02G454200/TraesCS5B02G210800/TraesCS6D02G299200/…	53
	GO:0018298	protein-chromophore linkage	4.81696e-18	4.77949e-16	3.79441e-16	TraesCS6B02G350500/TraesCS1B02G451100/TraesCS1D02G428200/TraesCS2A02G204800/TraesCS5A02G322500/TraesCS5B02G463100/TraesCS5B02G463000/TraesCS5A02G454300/TraesCS7A02G238400/TraesCS4D02G086400/TraesCS4B02G089500/TraesCS4A02G226900/TraesCS5A02G454200/TraesCS6D02G299200/TraesCS6A02G319700/TraesCS5A02G213000/TraesCS2A02G187200/TraesCS2D02G200700/TraesCS2B02G220100/TraesCS5D02G238300/TraesCS5B02G227900/…	50
	GO:0000280	nuclear division	3.6168e-17	3.39979e-15	2.69907e-15	TraesCS2A02G385300/TraesCS2B02G234700/TraesCS5A02G482600/TraesCS2A02G171900/TraesCS2B02G402200/TraesCS2D02G446900/TraesCS2D02G232300/TraesCS6D02G157200/TraesCS6B02G195800/TraesCS6A02G231400/TraesCS6A02G364300/TraesCS7B02G287700/TraesCS7A02G384800/TraesCS2B02G296800/TraesCS2A02G279300/TraesCS6B02G399000/TraesCS2D02G382000/TraesCS7B02G201200/TraesCS2B02G304500/TraesCS5A02G487800/TraesCS6B02G249900/…	85
	GO:0009250	glucan biosynthetic process	5.44963e-17	4.86652e-15	3.8635e-15	TraesCS4A02G092500/TraesCS4D02G212600/TraesCS4B02G211800/TraesCS5D02G182600/TraesCS5B02G175800/TraesCS7D02G535400/TraesCS2A02G293400/TraesCS2B02G309500/TraesCS2D02G290800/TraesCS3A02G156500/TraesCS5A02G472000/TraesCS5D02G484500/TraesCS7B02G188400/TraesCS7D02G294300/TraesCS7B02G093800/TraesCS7A02G189000/TraesCS7D02G190100/TraesCS6A02G196600/TraesCS7A02G549100/TraesCS3D02G359900/TraesCS3A02G367000/…	94
	GO:0048285	organelle fission	6.50588e-17	5.5331e-15	4.39269e-15	TraesCS2A02G488400/TraesCS2B02G516000/TraesCS2A02G385300/TraesCS2B02G234700/TraesCS5A02G482600/TraesCS2D02G257600/TraesCS2A02G171900/TraesCS2B02G477800/TraesCS5B02G120600/TraesCS2B02G402200/TraesCS2D02G446900/TraesCS2D02G232300/TraesCS6D02G157200/TraesCS6B02G195800/TraesCS6A02G231400/TraesCS6A02G364300/TraesCS7B02G287700/TraesCS7A02G384800/TraesCS2B02G296800/TraesCS2A02G279300/TraesCS6B02G399000/…	98
	GO:0006261	DNA-dependent DNA replication	7.66008e-17	6.21859e-15	4.9369e-15	TraesCS2D02G361800/TraesCS2A02G364000/TraesCS2B02G382000/TraesCS3B02G417600/TraesCS5B02G141300/TraesCS6B02G393500/TraesCS7A02G561500/TraesCS6B02G144800/TraesCS1A02G396600/TraesCS5A02G142600/TraesCS5A02G113700/TraesCS7B02G287700/TraesCS7A02G384800/TraesCS1D02G404500/TraesCS2D02G528800/TraesCS2A02G151600/TraesCS1A02G288700/TraesCS3D02G362000/TraesCS3A02G369000/TraesCS3B02G400900/TraesCS2B02G300400/…	64
	GO:0000271	polysaccharide biosynthetic process	8.82172e-17	6.85026e-15	5.43838e-15	TraesCS4A02G092500/TraesCS4D02G212600/TraesCS4B02G211800/TraesCS5D02G182600/TraesCS5B02G175800/TraesCS7A02G192000/TraesCS7D02G193000/TraesCS7B02G097000/TraesCS1D02G376900/TraesCS7D02G535400/TraesCS2A02G293400/TraesCS2B02G309500/TraesCS2D02G290800/TraesCS3A02G156500/TraesCS5A02G472000/TraesCS5D02G484500/TraesCS7B02G188400/TraesCS7D02G294300/TraesCS7B02G093800/TraesCS7A02G189000/TraesCS7D02G190100/…	117
	GO:0006310	DNA recombination	2.35482e-16	1.75238e-14	1.3912e-14	TraesCS3B02G203200/TraesCS2B02G234700/TraesCS2D02G344000/TraesCS6A02G202200/TraesCS3A02G172400/TraesCS3D02G178900/TraesCS2A02G171900/TraesCS4B02G138800/TraesCS3B02G209400/TraesCS3D02G184600/TraesCS1D02G392400/TraesCS2D02G446900/TraesCS1A02G396600/TraesCS7B02G287700/TraesCS7A02G384800/TraesCS7B02G201200/TraesCS6B02G462700/TraesCS1D02G404500/TraesCS2B02G304500/TraesCS1A02G179700/TraesCS4B02G109500/…	90
	GO:0016051	carbohydrate biosynthetic process	5.08391e-16	3.63195e-14	2.88338e-14	TraesCS4A02G092500/TraesCS4D02G212600/TraesCS4B02G211800/TraesCS5D02G182600/TraesCS5B02G175800/TraesCS5A02G132300/TraesCS2D02G098000/TraesCS5A02G056400/TraesCS6D02G147900/TraesCS7A02G192000/TraesCS7D02G193000/TraesCS7B02G097000/TraesCS5D02G067600/TraesCS1D02G376900/TraesCS7D02G535400/TraesCS2A02G293400/TraesCS2B02G309500/TraesCS2D02G290800/TraesCS3A02G156500/TraesCS5A02G472000/TraesCS5D02G484500/…	159
	GO:0006298	mismatch repair	5.37079e-16	3.68932e-14	2.92893e-14	TraesCS2D02G361800/TraesCS2A02G364000/TraesCS2B02G382000/TraesCS2A02G171900/TraesCS2A02G362100/TraesCS1A02G179700/TraesCS5A02G206300/TraesCS2D02G565200/TraesCS2B02G379900/TraesCS1A02G315900/TraesCS3B02G136600/TraesCS1B02G149700/TraesCS1D02G316200/TraesCS5A02G352800/TraesCS3D02G507800/TraesCS3D02G507500/TraesCS2D02G359500/TraesCS3A02G500600/TraesCS5D02G212500/TraesCS7A02G140800/TraesCS5B02G355000/…	31
	GO:0098813	nuclear chromosome segregation	6.15426e-16	4.07093e-14	3.23188e-14	TraesCS2B02G364900/TraesCS5A02G482600/TraesCS2A02G171900/TraesCS6D02G157200/TraesCS6B02G195800/TraesCS6A02G231400/TraesCS6A02G364300/TraesCS6B02G399000/TraesCS7B02G201200/TraesCS2B02G304500/TraesCS5A02G487800/TraesCS6B02G249900/TraesCS6D02G203700/TraesCS2D02G345300/TraesCS5A02G480000/TraesCS5B02G493100/TraesCS5D02G493500/TraesCS1B02G124800/TraesCS1D02G107300/TraesCS3B02G218300/TraesCS2A02G226000/…	66
	GO:0007059	chromosome segregation	9.2154e-16	5.84731e-14	4.64215e-14	TraesCS2B02G364900/TraesCS5A02G482600/TraesCS2A02G171900/TraesCS6D02G157200/TraesCS6B02G195800/TraesCS6A02G231400/TraesCS6A02G364300/TraesCS6B02G399000/TraesCS7B02G201200/TraesCS2B02G304500/TraesCS5A02G487800/TraesCS2D02G236900/TraesCS6B02G249900/TraesCS6D02G203700/TraesCS2D02G345300/TraesCS5A02G480000/TraesCS5B02G493100/TraesCS5D02G493500/TraesCS1B02G124800/TraesCS1D02G107300/TraesCS3B02G218300/…	68
	GO:0000819	sister chromatid segregation	9.49452e-16	5.84731e-14	4.64215e-14	TraesCS2B02G364900/TraesCS5A02G482600/TraesCS6D02G157200/TraesCS6B02G195800/TraesCS6A02G231400/TraesCS5A02G487800/TraesCS6B02G249900/TraesCS6D02G203700/TraesCS2D02G345300/TraesCS5A02G480000/TraesCS5B02G493100/TraesCS5D02G493500/TraesCS1B02G124800/TraesCS1D02G107300/TraesCS2A02G226000/TraesCS3B02G413400/TraesCS3B02G112900/TraesCS2A02G274200/TraesCS2B02G292400/TraesCS5D02G502700/TraesCS1A02G420000/…	56
	GO:0009853	photorespiration	4.53667e-15	2.70083e-13	2.14417e-13	TraesCS2D02G175900/TraesCS5A02G165400/TraesCS5B02G162800/TraesCS5D02G169900/TraesCS2B02G079300/TraesCS2B02G079500/TraesCS5B02G162600/TraesCS5A02G165700/TraesCS5D02G169600/TraesCS2A02G067200/TraesCS2B02G079400/TraesCS5D02G432900/TraesCS5B02G426500/TraesCS5A02G424400/TraesCS2B02G264100/TraesCS2D02G251800/TraesCS2A02G250800/TraesCS3D02G266100/TraesCS2D02G262400/TraesCS3A02G265900/TraesCS3B02G299300/…	34
	GO:0033692	cellular polysaccharide biosynthetic process	1.4003e-14	8.06751e-13	6.40475e-13	TraesCS4A02G092500/TraesCS4D02G212600/TraesCS4B02G211800/TraesCS5D02G182600/TraesCS5B02G175800/TraesCS7A02G192000/TraesCS7D02G193000/TraesCS7B02G097000/TraesCS7D02G535400/TraesCS2A02G293400/TraesCS2B02G309500/TraesCS2D02G290800/TraesCS3A02G156500/TraesCS5A02G472000/TraesCS5D02G484500/TraesCS7B02G188400/TraesCS7D02G294300/TraesCS7B02G093800/TraesCS7A02G189000/TraesCS7D02G190100/TraesCS6A02G196600/…	102
	GO:0140014	mitotic nuclear division	2.40584e-14	1.34276e-12	1.06601e-12	TraesCS5A02G482600/TraesCS2D02G232300/TraesCS6D02G157200/TraesCS6B02G195800/TraesCS6A02G231400/TraesCS5A02G487800/TraesCS6B02G249900/TraesCS6D02G203700/TraesCS5A02G480000/TraesCS5B02G493100/TraesCS5D02G493500/TraesCS3D02G196500/TraesCS1B02G124800/TraesCS1D02G107300/TraesCS2A02G226000/TraesCS3B02G413400/TraesCS2A02G274200/TraesCS2B02G292400/TraesCS5D02G502700/TraesCS3D02G205300/TraesCS3D02G380600/…	49
	GO:0000070	mitotic sister chromatid segregation	2.76593e-14	1.49696e-12	1.18842e-12	TraesCS5A02G482600/TraesCS6D02G157200/TraesCS6B02G195800/TraesCS6A02G231400/TraesCS5A02G487800/TraesCS6B02G249900/TraesCS6D02G203700/TraesCS5A02G480000/TraesCS5B02G493100/TraesCS5D02G493500/TraesCS1B02G124800/TraesCS1D02G107300/TraesCS2A02G226000/TraesCS3B02G413400/TraesCS2A02G274200/TraesCS2B02G292400/TraesCS5D02G502700/TraesCS3D02G205300/TraesCS3D02G380600/TraesCS7B02G122400/TraesCS7D02G217100/…	46
	GO:0034637	cellular carbohydrate biosynthetic process	4.19465e-14	2.20342e-12	1.74928e-12	TraesCS4A02G092500/TraesCS4D02G212600/TraesCS4B02G211800/TraesCS5D02G182600/TraesCS5B02G175800/TraesCS6D02G147900/TraesCS7A02G192000/TraesCS7D02G193000/TraesCS7B02G097000/TraesCS7D02G535400/TraesCS2A02G293400/TraesCS2B02G309500/TraesCS2D02G290800/TraesCS3A02G156500/TraesCS5A02G472000/TraesCS5D02G484500/TraesCS7B02G188400/TraesCS7D02G294300/TraesCS7B02G093800/TraesCS7A02G189000/TraesCS7D02G190100/…	129
	GO:0015977	carbon fixation	1.49531e-12	7.63036e-11	6.0577e-11	TraesCS3A02G367000/TraesCS5A02G165400/TraesCS5B02G162800/TraesCS5D02G169900/TraesCS2B02G079300/TraesCS2B02G079500/TraesCS5B02G162600/TraesCS5A02G165700/TraesCS5D02G169600/TraesCS2A02G067200/TraesCS2B02G079400/TraesCS1D02G313800/TraesCS4A02G093100/TraesCS2D02G206500/TraesCS7B02G237900/TraesCS7D02G333900/TraesCS6D02G247400/TraesCS3A02G306700/TraesCS2A02G067100/TraesCS7A02G345400/TraesCS3A02G134200/…	35
	GO:0033014	tetrapyrrole biosynthetic process	5.28079e-12	2.61986e-10	2.07989e-10	TraesCS1D02G226100/TraesCS6D02G095800/TraesCS3B02G254400/TraesCS4D02G170800/TraesCS4B02G168300/TraesCS7A02G480700/TraesCS7A02G108400/TraesCS5B02G049800/TraesCS5D02G478900/TraesCS6B02G136500/TraesCS5A02G045700/TraesCS3A02G191700/TraesCS3D02G194300/TraesCS3B02G219700/TraesCS5A02G466100/TraesCS5B02G172900/TraesCS5D02G179900/TraesCS5A02G175200/TraesCS7B02G382800/TraesCS7D02G467500/TraesCS1D02G058300/…	63
	GO:0006270	DNA replication initiation	6.79221e-12	3.27862e-10	2.60287e-10	TraesCS5B02G141300/TraesCS6B02G393500/TraesCS5A02G142600/TraesCS1A02G288700/TraesCS3D02G362000/TraesCS3A02G369000/TraesCS3B02G400900/TraesCS1B02G146200/TraesCS5D02G149500/TraesCS1D02G264100/TraesCS1A02G129400/TraesCS1B02G274600/TraesCS1B02G309300/TraesCS5B02G094600/TraesCS6D02G344100/TraesCS3B02G224600/TraesCS5A02G088400/TraesCS6A02G360600/TraesCS1D02G298400/TraesCS1A02G299500/TraesCS1A02G264000/…	25
	GO:0051301	cell division	4.76873e-11	2.2413e-09	1.77936e-09	TraesCS3A02G271000/TraesCS5B02G401700/TraesCS5D02G406400/TraesCS5A02G396700/TraesCS2A02G335000/TraesCS6B02G345300/TraesCS3D02G270700/TraesCS7D02G294300/TraesCS2D02G329300/TraesCS3D02G435000/TraesCS1B02G222400/TraesCS2B02G348200/TraesCS5B02G086900/TraesCS1D02G211600/TraesCS7D02G296700/TraesCS3B02G363200/TraesCS7D02G106400/TraesCS2D02G236900/TraesCS6D02G186500/TraesCS5B02G083100/TraesCS5B02G114800/…	65
	GO:0033013	tetrapyrrole metabolic process	7.46695e-11	3.41948e-09	2.7147e-09	TraesCS1D02G226100/TraesCS6D02G095800/TraesCS3B02G254400/TraesCS4D02G170800/TraesCS4B02G168300/TraesCS7A02G480700/TraesCS7A02G108400/TraesCS5B02G049800/TraesCS5D02G478900/TraesCS6B02G136500/TraesCS5A02G045700/TraesCS3A02G191700/TraesCS3D02G194300/TraesCS3B02G219700/TraesCS5A02G466100/TraesCS5B02G172900/TraesCS5D02G179900/TraesCS5A02G175200/TraesCS7B02G382800/TraesCS7D02G467500/TraesCS1D02G058300/…	71
	GO:0006779	porphyrin-containing compound biosynthetic process	9.8869e-11	4.4145e-09	3.50465e-09	TraesCS1D02G226100/TraesCS6D02G095800/TraesCS3B02G254400/TraesCS4D02G170800/TraesCS4B02G168300/TraesCS7A02G480700/TraesCS7A02G108400/TraesCS5B02G049800/TraesCS5D02G478900/TraesCS6B02G136500/TraesCS5A02G045700/TraesCS3A02G191700/TraesCS3D02G194300/TraesCS3B02G219700/TraesCS5A02G466100/TraesCS5B02G172900/TraesCS5D02G179900/TraesCS5A02G175200/TraesCS7B02G382800/TraesCS7D02G467500/TraesCS1D02G058300/…	55
	GO:0051274	beta-glucan biosynthetic process	1.18291e-10	5.15287e-09	4.09083e-09	TraesCS4A02G092500/TraesCS4D02G212600/TraesCS4B02G211800/TraesCS3A02G156500/TraesCS7B02G188400/TraesCS7D02G294300/TraesCS3D02G201500/TraesCS6A02G154400/TraesCS6D02G144200/TraesCS3A02G197600/TraesCS5D02G102600/TraesCS7A02G182200/TraesCS7D02G183600/TraesCS7B02G087000/TraesCS4A02G218900/TraesCS4D02G094000/TraesCS4B02G097800/TraesCS6B02G468200/TraesCS4D02G317900/TraesCS6D02G405600/TraesCS6A02G420100/…	59
	GO:0046148	pigment biosynthetic process	1.42429e-10	6.05661e-09	4.80831e-09	TraesCS1D02G226100/TraesCS6A02G230100/TraesCS3B02G254400/TraesCS4D02G170800/TraesCS4B02G168300/TraesCS7A02G480700/TraesCS7A02G108400/TraesCS5B02G049800/TraesCS1B02G220700/TraesCS6A02G197700/TraesCS5D02G478900/TraesCS1A02G206900/TraesCS5A02G045700/TraesCS1D02G210200/TraesCS7B02G482000/TraesCS3A02G191700/TraesCS3D02G194300/TraesCS3B02G219700/TraesCS5A02G466100/TraesCS5B02G172900/TraesCS5D02G179900/…	72
	GO:0006073	cellular glucan metabolic process	2.16846e-10	9.00666e-09	7.15033e-09	TraesCS4A02G092500/TraesCS4D02G212600/TraesCS4B02G211800/TraesCS5D02G182600/TraesCS5B02G175800/TraesCS5A02G353700/TraesCS1D02G440600/TraesCS1B02G466300/TraesCS7D02G535400/TraesCS2A02G293400/TraesCS2B02G309500/TraesCS2D02G290800/TraesCS3A02G156500/TraesCS5A02G472000/TraesCS5D02G484500/TraesCS4D02G175300/TraesCS7B02G188400/TraesCS7D02G294300/TraesCS7B02G286700/TraesCS7B02G093800/TraesCS7A02G189000/…	119
	GO:0015995	chlorophyll biosynthetic process	2.73628e-10	1.11068e-08	8.81762e-09	TraesCS1D02G226100/TraesCS3B02G254400/TraesCS7A02G480700/TraesCS7A02G108400/TraesCS5D02G478900/TraesCS3A02G191700/TraesCS3D02G194300/TraesCS3B02G219700/TraesCS5A02G466100/TraesCS5B02G172900/TraesCS5D02G179900/TraesCS5A02G175200/TraesCS7B02G382800/TraesCS7D02G467500/TraesCS1B02G237700/TraesCS7B02G006400/TraesCS6B02G336300/TraesCS6A02G307700/TraesCS6D02G286900/TraesCS3A02G506200/TraesCS1A02G171000/…	33
	GO:0044042	glucan metabolic process	2.88607e-10	1.14545e-08	9.09366e-09	TraesCS4A02G092500/TraesCS4D02G212600/TraesCS4B02G211800/TraesCS5D02G182600/TraesCS5B02G175800/TraesCS5A02G353700/TraesCS1D02G440600/TraesCS1B02G466300/TraesCS7D02G535400/TraesCS2A02G293400/TraesCS2B02G309500/TraesCS2D02G290800/TraesCS3A02G156500/TraesCS5A02G472000/TraesCS5D02G484500/TraesCS4D02G175300/TraesCS7B02G188400/TraesCS7D02G294300/TraesCS7B02G286700/TraesCS7B02G093800/TraesCS7A02G189000/…	119
	GO:0006778	porphyrin-containing compound metabolic process	5.19569e-10	2.01728e-08	1.60151e-08	TraesCS1D02G226100/TraesCS6D02G095800/TraesCS3B02G254400/TraesCS4D02G170800/TraesCS4B02G168300/TraesCS7A02G480700/TraesCS7A02G108400/TraesCS5B02G049800/TraesCS5D02G478900/TraesCS6B02G136500/TraesCS5A02G045700/TraesCS3A02G191700/TraesCS3D02G194300/TraesCS3B02G219700/TraesCS5A02G466100/TraesCS5B02G172900/TraesCS5D02G179900/TraesCS5A02G175200/TraesCS7B02G382800/TraesCS7D02G467500/TraesCS1D02G058300/…	65
	GO:0032392	DNA geometric change	6.2672e-10	2.33192e-08	1.8513e-08	TraesCS6B02G393500/TraesCS5B02G534400/TraesCS2D02G199500/TraesCS1A02G288700/TraesCS3B02G242700/TraesCS1B02G146200/TraesCS2D02G303500/TraesCS2D02G451700/TraesCS1D02G287700/TraesCS1D02G264100/TraesCS1A02G129400/TraesCS1B02G274600/TraesCS1B02G309300/TraesCS5B02G094600/TraesCS6D02G344100/TraesCS3B02G224600/TraesCS5A02G088400/TraesCS6A02G360600/TraesCS1D02G298400/TraesCS1A02G299500/TraesCS1A02G264000/…	25
	GO:0032508	DNA duplex unwinding	6.2672e-10	2.33192e-08	1.8513e-08	TraesCS6B02G393500/TraesCS5B02G534400/TraesCS2D02G199500/TraesCS1A02G288700/TraesCS3B02G242700/TraesCS1B02G146200/TraesCS2D02G303500/TraesCS2D02G451700/TraesCS1D02G287700/TraesCS1D02G264100/TraesCS1A02G129400/TraesCS1B02G274600/TraesCS1B02G309300/TraesCS5B02G094600/TraesCS6D02G344100/TraesCS3B02G224600/TraesCS5A02G088400/TraesCS6A02G360600/TraesCS1D02G298400/TraesCS1A02G299500/TraesCS1A02G264000/…	25
	GO:0007076	mitotic chromosome condensation	7.15418e-10	2.60763e-08	2.07018e-08	TraesCS5A02G480000/TraesCS5B02G493100/TraesCS5D02G493500/TraesCS3D02G205300/TraesCS2B02G152100/TraesCS6D02G290500/TraesCS6B02G341400/TraesCS3A02G202300/TraesCS6A02G311200/TraesCS2D02G132100/TraesCS7A02G204000/TraesCS7B02G111000/TraesCS7D02G207100/TraesCS2A02G129900/TraesCS3B02G423800/TraesCS3B02G229800	16
	GO:0007051	spindle organization	1.4365e-09	5.13119e-08	4.07362e-08	TraesCS7D02G152900/TraesCSU02G121900/TraesCS5A02G201800/TraesCS7B02G174300/TraesCS2D02G232300/TraesCS6B02G079900/TraesCS2A02G391400/TraesCS2D02G227600/TraesCS7A02G151000/TraesCS2D02G399800/TraesCS7B02G055000/TraesCS1B02G124800/TraesCS1D02G107300/TraesCS5B02G200400/TraesCS2B02G247100/TraesCS6A02G059500/TraesCS5D02G176100/TraesCS5B02G177500/TraesCS5A02G179700/TraesCS5D02G123400/TraesCS3B02G371500/T…	34
	GO:0009767	photosynthetic electron transport chain	2.32291e-09	8.13475e-08	6.45813e-08	TraesCS2D02G194000/TraesCS4A02G319000/TraesCS5B02G560400/TraesCS5D02G569800/TraesCS7A02G108600/TraesCS6D02G287300/TraesCS6A02G308100/TraesCS7D02G280600/TraesCS4D02G273000/TraesCS2D02G214700/TraesCS2D02G220800/TraesCS7D02G103500/TraesCS4D02G212000/TraesCS4A02G093100/TraesCS4B02G211400/TraesCS7A02G282100/TraesCS7B02G006600/TraesCS1A02G097000/TraesCS1D02G105800/TraesCS3D02G206300/TraesCS2B02G213000/…	28
	GO:0042793	plastid transcription	2.67035e-09	9.09095e-08	7.21725e-08	TraesCS1B02G462200/TraesCS3D02G358800/TraesCS2A02G384200/TraesCS1D02G437000/TraesCS3A02G253000/TraesCS5D02G500300/TraesCS5A02G486300/TraesCS2B02G401400/TraesCS3B02G284900/TraesCS2D02G380900/TraesCS2D02G014800/TraesCS5B02G500100/TraesCS2B02G004000/TraesCS3A02G365700/TraesCS3B02G149800	15
	GO:0000373	Group II intron splicing	2.69776e-09	9.09095e-08	7.21725e-08	TraesCS3B02G127800/TraesCS2B02G346500/TraesCS3B02G222400/TraesCS7B02G481800/TraesCS1B02G440200/TraesCS1D02G417900/TraesCS1A02G410300/TraesCS4D02G150700/TraesCS2A02G420600/TraesCS7D02G553500/TraesCS2D02G327400/TraesCS6A02G270100/TraesCS7A02G557100/TraesCS2B02G439500/TraesCS2D02G417300/TraesCS2D02G254200/TraesCS4B02G161000/TraesCS6B02G297400/TraesCS4A02G150500/TraesCS6D02G244900	20
	GO:0043094	cellular metabolic compound salvage	3.83759e-09	1.26925e-07	1.00765e-07	TraesCS5B02G517900/TraesCS6A02G230100/TraesCS2D02G175900/TraesCS5A02G165400/TraesCS5B02G162800/TraesCS5D02G169900/TraesCS2B02G079300/TraesCS2B02G079500/TraesCS5B02G162600/TraesCS5A02G165700/TraesCS5D02G169600/TraesCS2A02G067200/TraesCS2B02G079400/TraesCS4A02G354500/TraesCS5D02G517600/TraesCS3A02G084400/TraesCS1A02G180800/TraesCS5D02G432900/TraesCS5B02G426500/TraesCS5A02G424400/TraesCS3D02G084300/…	55
	GO:0051273	beta-glucan metabolic process	5.24869e-09	1.70439e-07	1.35311e-07	TraesCS4A02G092500/TraesCS4D02G212600/TraesCS4B02G211800/TraesCS3A02G156500/TraesCS4D02G175300/TraesCS7B02G188400/TraesCS7D02G294300/TraesCS3A02G398000/TraesCS3D02G201500/TraesCS6A02G154400/TraesCS6D02G144200/TraesCS3A02G197600/TraesCS5D02G102600/TraesCS7A02G182200/TraesCS7D02G183600/TraesCS7B02G087000/TraesCS4A02G218900/TraesCS4D02G094000/TraesCS4B02G097800/TraesCS6B02G468200/TraesCS4D02G317900/…	66
	GO:0010564	regulation of cell cycle process	5.56178e-09	1.77381e-07	1.40822e-07	TraesCS3B02G174000/TraesCS5B02G401700/TraesCS5D02G406400/TraesCS5A02G396700/TraesCS1A02G396600/TraesCS7D02G247700/TraesCS7A02G248700/TraesCS2D02G232300/TraesCS6D02G157200/TraesCS6B02G195800/TraesCS1D02G404500/TraesCS5B02G114800/TraesCS3D02G196500/TraesCS3B02G218300/TraesCS5D02G117000/TraesCS1A02G162200/TraesCS2A02G226000/TraesCS1B02G178800/TraesCS5D02G176100/TraesCS1D02G159000/TraesCS5B02G177500/…	42
	GO:0015994	chlorophyll metabolic process	6.88606e-09	2.15763e-07	1.71293e-07	TraesCS1D02G226100/TraesCS3B02G254400/TraesCS7A02G480700/TraesCS7A02G108400/TraesCS5D02G478900/TraesCS3A02G191700/TraesCS3D02G194300/TraesCS3B02G219700/TraesCS5A02G466100/TraesCS5B02G172900/TraesCS5D02G179900/TraesCS5A02G175200/TraesCS7B02G382800/TraesCS7D02G467500/TraesCS1B02G237700/TraesCS1A02G262100/TraesCS1B02G272700/TraesCS7B02G006400/TraesCS6B02G336300/TraesCS6A02G307700/TraesCS6D02G286900/…	41
	GO:0042440	pigment metabolic process	9.32837e-09	2.8725e-07	2.28046e-07	TraesCS1D02G226100/TraesCS6A02G230100/TraesCS3B02G254400/TraesCS4D02G170800/TraesCS4B02G168300/TraesCS7A02G480700/TraesCS7A02G108400/TraesCS5B02G049800/TraesCS1B02G220700/TraesCS6A02G197700/TraesCS5D02G478900/TraesCS1A02G206900/TraesCS5A02G045700/TraesCS1D02G210200/TraesCS4D02G199700/TraesCS7B02G482000/TraesCS3A02G191700/TraesCS3D02G194300/TraesCS3B02G219700/TraesCS5A02G466100/TraesCS5B02G172900/…	77
	GO:0031425	chloroplast RNA processing	9.96599e-09	3.01682e-07	2.39504e-07	TraesCS1A02G246800/TraesCS2B02G271300/TraesCS3B02G304400/TraesCS2A02G249600/TraesCS4D02G244400/TraesCS2D02G251000/TraesCS1B02G257400/TraesCS1D02G246100/TraesCS3D02G270400/TraesCS7A02G285800/TraesCS2D02G246100/TraesCS2A02G239200/TraesCS3A02G270600/TraesCS2B02G257300	14
	GO:0006457	protein folding	1.03963e-08	3.09462e-07	2.4568e-07	TraesCS2D02G049500/TraesCSU02G009200/TraesCS6B02G371500/TraesCS3B02G432600/TraesCS3A02G399600/TraesCS6D02G320800/TraesCS4A02G452700/TraesCS6A02G340300/TraesCS3D02G393700/TraesCS5B02G329000/TraesCS7D02G224400/TraesCS7B02G129300/TraesCS7A02G222800/TraesCS2B02G328500/TraesCS1B02G378000/TraesCS5B02G300100/TraesCS5D02G219500/TraesCS2D02G249600/TraesCS5B02G211200/TraesCS5A02G212500/TraesCS5D02G388600/T…	128
	GO:0051276	chromosome organization	1.36976e-08	4.01047e-07	3.18389e-07	TraesCS2B02G364900/TraesCS5A02G482600/TraesCS6B02G227700/TraesCS6A02G202200/TraesCS1B02G333100/TraesCS5B02G186000/TraesCS2A02G171900/TraesCS6B02G393500/TraesCS5A02G420600/TraesCS6B02G144800/TraesCSU02G072700/TraesCS1B02G403000/TraesCS5D02G429200/TraesCS2B02G348600/TraesCS6D02G157200/TraesCS6B02G195800/TraesCS6A02G231400/TraesCS2B02G057000/TraesCS7B02G287700/TraesCS7A02G384800/TraesCS5B02G422700/T…	182
	GO:0044264	cellular polysaccharide metabolic process	1.64033e-08	4.72522e-07	3.75133e-07	TraesCS4A02G092500/TraesCS4D02G212600/TraesCS4B02G211800/TraesCS5D02G182600/TraesCS5B02G175800/TraesCS7A02G192000/TraesCS7D02G193000/TraesCS7B02G097000/TraesCS5A02G353700/TraesCS1D02G440600/TraesCS1B02G466300/TraesCS7D02G535400/TraesCS2A02G293400/TraesCS2B02G309500/TraesCS2D02G290800/TraesCS3A02G156500/TraesCS5A02G472000/TraesCS5D02G484500/TraesCS4D02G175300/TraesCS7B02G188400/TraesCS7D02G294300/…	127
	GO:0044262	cellular carbohydrate metabolic process	2.86069e-08	8.10983e-07	6.43834e-07	TraesCS4A02G092500/TraesCS4D02G212600/TraesCS4B02G211800/TraesCS5D02G182600/TraesCS5B02G175800/TraesCS6D02G147900/TraesCS7A02G192000/TraesCS7D02G193000/TraesCS7B02G097000/TraesCS5A02G353700/TraesCS1D02G440600/TraesCS1B02G466300/TraesCS7D02G535400/TraesCS2A02G293400/TraesCS2B02G309500/TraesCS2D02G290800/TraesCS7D02G200800/TraesCS3A02G156500/TraesCS5A02G472000/TraesCS5D02G484500/TraesCS5A02G324200/…	181
	GO:0051128	regulation of cellular component organization	2.96134e-08	8.264e-07	6.56074e-07	TraesCS5B02G401700/TraesCS5D02G406400/TraesCS5A02G396700/TraesCS6D02G194100/TraesCS6B02G144800/TraesCS6A02G211000/TraesCS4B02G026200/TraesCS2D02G232300/TraesCS6D02G157200/TraesCS6B02G195800/TraesCS2D02G204600/TraesCS1A02G333600/TraesCS5B02G550400/TraesCS3D02G417800/TraesCS7D02G163900/TraesCS7D02G106400/TraesCS5B02G114800/TraesCS7A02G111300/TraesCS2B02G209100/TraesCS4B02G308000/TraesCS4A02G408900/…	71
	GO:0019252	starch biosynthetic process	4.10229e-08	1.12718e-06	8.94864e-07	TraesCS5D02G182600/TraesCS5B02G175800/TraesCS7D02G535400/TraesCS2A02G293400/TraesCS2B02G309500/TraesCS2D02G290800/TraesCS5A02G472000/TraesCS5D02G484500/TraesCS7B02G093800/TraesCS7A02G189000/TraesCS7D02G190100/TraesCS7A02G549100/TraesCS3D02G359900/TraesCS3A02G367000/TraesCS3B02G398300/TraesCS7D02G117800/TraesCS7A02G120300/TraesCS6B02G336400/TraesCS1B02G155700/TraesCS2B02G154700/TraesCS7D02G344000/…	32
	GO:0009768	photosynthesis, light harvesting in photosystem I	4.5003e-08	1.19963e-06	9.52382e-07	TraesCS1B02G451100/TraesCS1D02G428200/TraesCS5A02G322500/TraesCS5A02G213000/TraesCS5B02G227900/TraesCS5A02G229300/TraesCS6D02G152700/TraesCS6A02G159800/TraesCS2A02G206200/TraesCS2D02G209900/TraesCS7D02G227300/TraesCS7B02G192500/TraesCS7A02G227100/TraesCS5D02G329200/TraesCS5B02G322900/TraesCS1A02G403300/TraesCS1B02G432700/TraesCS1D02G411300/TraesCS2A02G342600/TraesCS1D02G411600	20
	GO:0010109	regulation of photosynthesis	4.5003e-08	1.19963e-06	9.52382e-07	TraesCS2D02G194000/TraesCS5A02G532600/TraesCS4B02G364300/TraesCS1A02G369800/TraesCS5D02G432900/TraesCS5B02G426500/TraesCS5A02G424400/TraesCS2B02G270300/TraesCS2D02G248400/TraesCS2A02G247300/TraesCS7D02G292000/TraesCS3D02G206300/TraesCS7A02G297900/TraesCS7B02G184800/TraesCS2B02G213000/TraesCS1A02G301400/TraesCS1B02G388900/TraesCS2A02G193800/TraesCS6D02G258000/TraesCS6A02G277400	20
	GO:0016108	tetraterpenoid metabolic process	9.11996e-08	2.36062e-06	1.87408e-06	TraesCS4D02G003100/TraesCS1B02G220700/TraesCS6A02G197700/TraesCS1A02G206900/TraesCS4A02G311300/TraesCS1D02G210200/TraesCS7B02G482000/TraesCS2D02G279300/TraesCS4B02G003000/TraesCS2D02G542600/TraesCS2A02G541400/TraesCS6B02G218700/TraesCS2A02G280500/TraesCS5D02G026000/TraesCS7D02G553300/TraesCS4D02G299000/TraesCS3A02G208800/TraesCS5B02G017900/TraesCS7A02G557300/TraesCS4B02G300100/TraesCS2D02G246100/…	27
	GO:0016116	carotenoid metabolic process	9.11996e-08	2.36062e-06	1.87408e-06	TraesCS4D02G003100/TraesCS1B02G220700/TraesCS6A02G197700/TraesCS1A02G206900/TraesCS4A02G311300/TraesCS1D02G210200/TraesCS7B02G482000/TraesCS2D02G279300/TraesCS4B02G003000/TraesCS2D02G542600/TraesCS2A02G541400/TraesCS6B02G218700/TraesCS2A02G280500/TraesCS5D02G026000/TraesCS7D02G553300/TraesCS4D02G299000/TraesCS3A02G208800/TraesCS5B02G017900/TraesCS7A02G557300/TraesCS4B02G300100/TraesCS2D02G246100/…	27
	GO:0005976	polysaccharide metabolic process	1.35074e-07	3.4463e-06	2.736e-06	TraesCS4A02G092500/TraesCS4D02G212600/TraesCS4B02G211800/TraesCS5D02G182600/TraesCS5B02G175800/TraesCS7A02G192000/TraesCS7D02G193000/TraesCS7B02G097000/TraesCS2A02G400900/TraesCS5A02G353700/TraesCS1D02G440600/TraesCS1D02G376900/TraesCS1B02G466300/TraesCS7D02G535400/TraesCS2A02G293400/TraesCS2B02G309500/TraesCS2D02G290800/TraesCS3A02G156500/TraesCS5A02G472000/TraesCS5D02G484500/TraesCS4D02G175300/…	154
	GO:0006305	DNA alkylation	2.31625e-07	5.67517e-06	4.50549e-06	TraesCS5A02G241800/TraesCS6A02G163300/TraesCS2A02G141300/TraesCS1A02G104700/TraesCS4A02G495700/TraesCS5B02G057300/TraesCS2D02G365000/TraesCS5D02G248300/TraesCS5D02G062400/TraesCS5A02G051400/TraesCS5A02G165900/TraesCS7A02G002900/TraesCS7D02G519000/TraesCS2D02G176600/TraesCS2B02G166300/TraesCS4D02G202600/TraesCS5B02G239800/TraesCS6A02G380200/TraesCS6B02G419000/TraesCS6D02G364900/TraesCS2B02G260800/…	26
	GO:0006306	DNA methylation	2.31625e-07	5.67517e-06	4.50549e-06	TraesCS5A02G241800/TraesCS6A02G163300/TraesCS2A02G141300/TraesCS1A02G104700/TraesCS4A02G495700/TraesCS5B02G057300/TraesCS2D02G365000/TraesCS5D02G248300/TraesCS5D02G062400/TraesCS5A02G051400/TraesCS5A02G165900/TraesCS7A02G002900/TraesCS7D02G519000/TraesCS2D02G176600/TraesCS2B02G166300/TraesCS4D02G202600/TraesCS5B02G239800/TraesCS6A02G380200/TraesCS6B02G419000/TraesCS6D02G364900/TraesCS2B02G260800/…	26
	GO:0031047	gene silencing by RNA	2.31964e-07	5.67517e-06	4.50549e-06	TraesCS3B02G253500/TraesCS3A02G224000/TraesCS4A02G197000/TraesCS2D02G253100/TraesCS5B02G115000/TraesCS3D02G229600/TraesCSU02G081900/TraesCS5D02G127800/TraesCS4B02G118300/TraesCS4B02G347300/TraesCS1A02G445500/TraesCS4B02G276500/TraesCS4D02G342300/TraesCS3B02G251200/TraesCS3D02G411200/TraesCS3B02G450600/TraesCS3D02G073700/TraesCS2A02G141300/TraesCS7B02G431600/TraesCS2A02G252400/TraesCS2D02G328100/T…	60
	GO:0005982	starch metabolic process	2.43652e-07	5.88056e-06	4.66855e-06	TraesCS5D02G182600/TraesCS5B02G175800/TraesCS1D02G440600/TraesCS1B02G466300/TraesCS7D02G535400/TraesCS2A02G293400/TraesCS2B02G309500/TraesCS2D02G290800/TraesCS5A02G472000/TraesCS5D02G484500/TraesCS7B02G286700/TraesCS7B02G093800/TraesCS7A02G189000/TraesCS7D02G190100/TraesCS7A02G549100/TraesCS3D02G359900/TraesCS3A02G367000/TraesCS3B02G398300/TraesCS7D02G117800/TraesCS7A02G120300/TraesCS7D02G380400/…	42
	GO:0030244	cellulose biosynthetic process	3.09659e-07	7.37401e-06	5.85418e-06	TraesCS4A02G092500/TraesCS4D02G212600/TraesCS4B02G211800/TraesCS3A02G156500/TraesCS7B02G188400/TraesCS7D02G294300/TraesCS5D02G102600/TraesCS7A02G182200/TraesCS7D02G183600/TraesCS7B02G087000/TraesCS4A02G218900/TraesCS4D02G094000/TraesCS4B02G097800/TraesCS3D02G164400/TraesCS3B02G324500/TraesCS1D02G146600/TraesCS5B02G221600/TraesCS5D02G230300/TraesCS5A02G222500/TraesCS1B02G167200/TraesCS1A02G149300/…	39
	GO:0016458	gene silencing	3.35847e-07	7.89242e-06	6.26574e-06	TraesCS3B02G253500/TraesCS3A02G224000/TraesCS4A02G197000/TraesCS2D02G253100/TraesCS5B02G115000/TraesCSU02G072700/TraesCS3D02G229600/TraesCSU02G081900/TraesCS5D02G127800/TraesCS4B02G118300/TraesCS4B02G347300/TraesCS1A02G445500/TraesCS4B02G276500/TraesCS4D02G342300/TraesCS3B02G251200/TraesCS3D02G411200/TraesCS3B02G450600/TraesCS3D02G073700/TraesCS2A02G141300/TraesCS7B02G431600/TraesCS2A02G252400/Tr…	64
	GO:0048564	photosystem I assembly	3.91091e-07	9.07128e-06	7.20164e-06	TraesCS3D02G321900/TraesCS2A02G058700/TraesCS5A02G087200/TraesCS3B02G358300/TraesCS3A02G328300/TraesCS5B02G093100/TraesCS2D02G057900/TraesCS1D02G349400/TraesCS1A02G346600/TraesCS6A02G270100/TraesCS5A02G429300/TraesCS6B02G297400/TraesCS6D02G244900	13
	GO:0061982	meiosis I cell cycle process	4.13608e-07	9.47057e-06	7.51863e-06	TraesCS2B02G234700/TraesCS2A02G171900/TraesCS7B02G309700/TraesCS2D02G446900/TraesCS7B02G174300/TraesCS7B02G287700/TraesCS7A02G384800/TraesCS7B02G201200/TraesCS2B02G304500/TraesCS4B02G109500/TraesCS3B02G136600/TraesCS2D02G274100/TraesCS3B02G218300/TraesCS1A02G162200/TraesCS1A02G420000/TraesCS5B02G355000/TraesCS5D02G123800/TraesCS7B02G289500/TraesCS7D02G383200/TraesCS7A02G386700/TraesCS1A02G135100/…	27
	GO:0030261	chromosome condensation	4.20129e-07	9.49811e-06	7.5405e-06	TraesCS5A02G480000/TraesCS5B02G493100/TraesCS5D02G493500/TraesCS1A02G420000/TraesCS3D02G205300/TraesCS2B02G152100/TraesCS6D02G290500/TraesCS6B02G341400/TraesCS3A02G202300/TraesCS6A02G311200/TraesCS2D02G132100/TraesCS7A02G204000/TraesCS7B02G111000/TraesCS7D02G207100/TraesCS2A02G129900/TraesCS3B02G423800/TraesCS2A02G221800/TraesCS2D02G227700/TraesCS3B02G229800	19
	GO:1903046	meiotic cell cycle process	4.5377e-07	1.01304e-05	8.04247e-06	TraesCS2A02G385300/TraesCS2B02G234700/TraesCS2A02G171900/TraesCS7B02G309700/TraesCS2B02G402200/TraesCS2D02G446900/TraesCS7B02G174300/TraesCS6A02G364300/TraesCS7B02G287700/TraesCS7A02G384800/TraesCS2B02G296800/TraesCS2A02G279300/TraesCS6B02G399000/TraesCS2D02G382000/TraesCS7B02G201200/TraesCS2B02G304500/TraesCS4B02G109500/TraesCS2D02G278300/TraesCS1A02G288700/TraesCS2D02G227600/TraesCS3B02G136600/…	45
	GO:0007131	reciprocal meiotic recombination	9.99198e-07	2.15008e-05	1.70694e-05	TraesCS2B02G234700/TraesCS2A02G171900/TraesCS2D02G446900/TraesCS7B02G287700/TraesCS7A02G384800/TraesCS7B02G201200/TraesCS2B02G304500/TraesCS4B02G109500/TraesCS3B02G218300/TraesCS1A02G162200/TraesCS5B02G355000/TraesCS5D02G123800/TraesCS7B02G289500/TraesCS7D02G383200/TraesCS7A02G386700/TraesCS1A02G135100/TraesCS5A02G174300/TraesCS1D02G131600/TraesCS5D02G178900/TraesCS7D02G296000/TraesCS7D02G381300	21
	GO:0035825	homologous recombination	9.99198e-07	2.15008e-05	1.70694e-05	TraesCS2B02G234700/TraesCS2A02G171900/TraesCS2D02G446900/TraesCS7B02G287700/TraesCS7A02G384800/TraesCS7B02G201200/TraesCS2B02G304500/TraesCS4B02G109500/TraesCS3B02G218300/TraesCS1A02G162200/TraesCS5B02G355000/TraesCS5D02G123800/TraesCS7B02G289500/TraesCS7D02G383200/TraesCS7A02G386700/TraesCS1A02G135100/TraesCS5A02G174300/TraesCS1D02G131600/TraesCS5D02G178900/TraesCS7D02G296000/TraesCS7D02G381300	21
	GO:0140527	reciprocal homologous recombination	9.99198e-07	2.15008e-05	1.70694e-05	TraesCS2B02G234700/TraesCS2A02G171900/TraesCS2D02G446900/TraesCS7B02G287700/TraesCS7A02G384800/TraesCS7B02G201200/TraesCS2B02G304500/TraesCS4B02G109500/TraesCS3B02G218300/TraesCS1A02G162200/TraesCS5B02G355000/TraesCS5D02G123800/TraesCS7B02G289500/TraesCS7D02G383200/TraesCS7A02G386700/TraesCS1A02G135100/TraesCS5A02G174300/TraesCS1D02G131600/TraesCS5D02G178900/TraesCS7D02G296000/TraesCS7D02G381300	21
	GO:0033044	regulation of chromosome organization	1.08691e-06	2.31098e-05	1.83467e-05	TraesCS6D02G157200/TraesCS6B02G195800/TraesCS2A02G226000/TraesCS3D02G380600/TraesCS3B02G419700/TraesCSU02G081200/TraesCS3A02G389100/TraesCS6B02G377000/TraesCS1D02G264100/TraesCS1B02G274600/TraesCS1A02G264000/TraesCS6D02G327000/TraesCS2B02G249400/TraesCS6B02G432500/TraesCS6D02G378100/TraesCS6A02G168100	16
	GO:0033043	regulation of organelle organization	1.60584e-06	3.37415e-05	2.67872e-05	TraesCS6D02G194100/TraesCS6A02G211000/TraesCS4B02G026200/TraesCS2D02G232300/TraesCS6D02G157200/TraesCS6B02G195800/TraesCS2D02G204600/TraesCS1A02G333600/TraesCS5B02G550400/TraesCS4B02G308000/TraesCS4A02G408900/TraesCS4D02G306200/TraesCS3B02G127200/TraesCS1B02G122300/TraesCS2A02G226000/TraesCS2B02G352700/TraesCS1A02G094200/TraesCS5D02G176100/TraesCS5B02G177500/TraesCS5A02G179700/TraesCS2A02G385000/…	48
	GO:1901259	chloroplast rRNA processing	1.93096e-06	4.0101e-05	3.18359e-05	TraesCS2B02G271300/TraesCS3B02G131400/TraesCS2A02G249600/TraesCS2D02G251000/TraesCS3D02G087600/TraesCS6D02G047400/TraesCS7A02G285800/TraesCS2D02G447500/TraesCS3A02G112800/TraesCS3A02G087500	10
	GO:0016109	tetraterpenoid biosynthetic process	1.99817e-06	4.05538e-05	3.21954e-05	TraesCS1B02G220700/TraesCS6A02G197700/TraesCS1A02G206900/TraesCS1D02G210200/TraesCS7B02G482000/TraesCS2D02G542600/TraesCS2A02G541400/TraesCS6B02G218700/TraesCS5D02G026000/TraesCS7D02G553300/TraesCS4D02G299000/TraesCS3A02G208800/TraesCS5B02G017900/TraesCS7A02G557300/TraesCS4B02G300100/TraesCS2D02G246100/TraesCS2A02G239200/TraesCS6D02G183000/TraesCS1D02G074300/TraesCS2B02G257300/TraesCS2D02G236500/…	22
	GO:0016117	carotenoid biosynthetic process	1.99817e-06	4.05538e-05	3.21954e-05	TraesCS1B02G220700/TraesCS6A02G197700/TraesCS1A02G206900/TraesCS1D02G210200/TraesCS7B02G482000/TraesCS2D02G542600/TraesCS2A02G541400/TraesCS6B02G218700/TraesCS5D02G026000/TraesCS7D02G553300/TraesCS4D02G299000/TraesCS3A02G208800/TraesCS5B02G017900/TraesCS7A02G557300/TraesCS4B02G300100/TraesCS2D02G246100/TraesCS2A02G239200/TraesCS6D02G183000/TraesCS1D02G074300/TraesCS2B02G257300/TraesCS2D02G236500/…	22
	GO:0051321	meiotic cell cycle	2.60377e-06	5.22509e-05	4.14816e-05	TraesCS2A02G385300/TraesCS2B02G234700/TraesCS2A02G171900/TraesCS7B02G309700/TraesCS2B02G402200/TraesCS2D02G446900/TraesCS7B02G174300/TraesCS6A02G364300/TraesCS7B02G287700/TraesCS7A02G384800/TraesCS2B02G296800/TraesCS2A02G279300/TraesCS6B02G399000/TraesCS2D02G382000/TraesCS7B02G201200/TraesCS2B02G304500/TraesCS5A02G092700/TraesCS4B02G109500/TraesCS2D02G278300/TraesCS1A02G288700/TraesCS2D02G227600/…	49
	GO:0007020	microtubule nucleation	2.86223e-06	5.67993e-05	4.50927e-05	TraesCS1D02G103700/TraesCS5A02G059900/TraesCS2D02G399800/TraesCS1A02G095200/TraesCS1B02G124800/TraesCS5D02G235900/TraesCS1D02G107300/TraesCS2A02G356400/TraesCS2B02G375700/TraesCS1A02G099400/TraesCS5D02G071400/TraesCS1B02G123000/TraesCS5B02G067200/TraesCS2D02G355300	14
	GO:0031109	microtubule polymerization or depolymerization	3.26309e-06	6.33465e-05	5.02904e-05	TraesCS1D02G103700/TraesCS5A02G059900/TraesCS2D02G399800/TraesCS1A02G095200/TraesCS1B02G124800/TraesCS5D02G235900/TraesCS1D02G107300/TraesCS2A02G356400/TraesCS2B02G375700/TraesCS1A02G099400/TraesCS5D02G071400/TraesCS3B02G371500/TraesCS1B02G123000/TraesCS5B02G067200/TraesCS2D02G355300	15
	GO:0046785	microtubule polymerization	3.26309e-06	6.33465e-05	5.02904e-05	TraesCS1D02G103700/TraesCS5A02G059900/TraesCS2D02G399800/TraesCS1A02G095200/TraesCS1B02G124800/TraesCS5D02G235900/TraesCS1D02G107300/TraesCS2A02G356400/TraesCS2B02G375700/TraesCS1A02G099400/TraesCS5D02G071400/TraesCS3B02G371500/TraesCS1B02G123000/TraesCS5B02G067200/TraesCS2D02G355300	15
	GO:1901987	regulation of cell cycle phase transition	3.52095e-06	6.76175e-05	5.36811e-05	TraesCS3B02G174000/TraesCS7D02G247700/TraesCS7A02G248700/TraesCS6D02G157200/TraesCS6B02G195800/TraesCS3D02G196500/TraesCS3B02G218300/TraesCS1A02G162200/TraesCS2A02G226000/TraesCS1B02G178800/TraesCS1D02G159000/TraesCS1B02G336400/TraesCS3D02G380600/TraesCS1D02G324400/TraesCS3B02G419700/TraesCSU02G081200/TraesCS3A02G389100/TraesCS6B02G377000/TraesCS6D02G327000/TraesCS2B02G249400/TraesCS6A02G168100/T…	23
	GO:0006304	DNA modification	3.68613e-06	6.92992e-05	5.50162e-05	TraesCS5A02G241800/TraesCS6A02G163300/TraesCS2A02G141300/TraesCS1A02G104700/TraesCS4A02G495700/TraesCS5B02G057300/TraesCS2D02G365000/TraesCS5D02G248300/TraesCS5D02G062400/TraesCS5A02G051400/TraesCS5A02G165900/TraesCS7A02G002900/TraesCS7D02G519000/TraesCS2D02G176600/TraesCS2B02G166300/TraesCS4D02G202600/TraesCS5B02G239800/TraesCS6A02G380200/TraesCS6B02G419000/TraesCS6D02G364900/TraesCS2B02G260800/…	26
	GO:0044728	DNA methylation or demethylation	3.68613e-06	6.92992e-05	5.50162e-05	TraesCS5A02G241800/TraesCS6A02G163300/TraesCS2A02G141300/TraesCS1A02G104700/TraesCS4A02G495700/TraesCS5B02G057300/TraesCS2D02G365000/TraesCS5D02G248300/TraesCS5D02G062400/TraesCS5A02G051400/TraesCS5A02G165900/TraesCS7A02G002900/TraesCS7D02G519000/TraesCS2D02G176600/TraesCS2B02G166300/TraesCS4D02G202600/TraesCS5B02G239800/TraesCS6A02G380200/TraesCS6B02G419000/TraesCS6D02G364900/TraesCS2B02G260800/…	26
	GO:0007127	meiosis I	4.22315e-06	7.85682e-05	6.23748e-05	TraesCS2B02G234700/TraesCS2A02G171900/TraesCS2D02G446900/TraesCS7B02G287700/TraesCS7A02G384800/TraesCS7B02G201200/TraesCS2B02G304500/TraesCS4B02G109500/TraesCS3B02G218300/TraesCS1A02G162200/TraesCS1A02G420000/TraesCS5B02G355000/TraesCS5D02G123800/TraesCS7B02G289500/TraesCS7D02G383200/TraesCS7A02G386700/TraesCS1A02G135100/TraesCS5A02G174300/TraesCS1D02G131600/TraesCS5D02G178900/TraesCS7D02G296000/…	22
	GO:0042026	protein refolding	5.64469e-06	0.000103932	8.2511e-05	TraesCS2D02G049500/TraesCSU02G009200/TraesCS4A02G452700/TraesCS2B02G328500/TraesCS1B02G378000/TraesCS2A02G311700/TraesCS2D02G310000/TraesCS5A02G366800/TraesCS5B02G368900/TraesCS7A02G036200/TraesCS7D02G032800/TraesCS1A02G361400/TraesCS6B02G174500/TraesCS1D02G365800/TraesCS5A02G547300/TraesCS4B02G380800/TraesCSU02G131300/TraesCS1B02G162300/TraesCS1A02G145000/TraesCS1D02G144000/TraesCS6D02G009100/Tr…	24
	GO:0000902	cell morphogenesis	6.25918e-06	0.00011407	9.05597e-05	TraesCS5A02G095100/TraesCS2D02G091400/TraesCS6B02G144800/TraesCS1B02G222400/TraesCS2D02G204600/TraesCS1D02G211600/TraesCS6D02G370600/TraesCS1A02G333600/TraesCSU02G116100/TraesCS4D02G053800/TraesCS7D02G106400/TraesCS6A02G385900/TraesCS2D02G130800/TraesCS7A02G111300/TraesCS4A02G260800/TraesCS6A02G189700/TraesCS3B02G299100/TraesCS3B02G229700/TraesCS4B02G053800/TraesCS7D02G458300/TraesCS2A02G487500/T…	38
	GO:0006265	DNA topological change	7.78658e-06	0.000137691	0.000109312	TraesCS5A02G467500/TraesCS3A02G184800/TraesCS5B02G479200/TraesCS3D02G188800/TraesCS1A02G260500/TraesCS1B02G271100/TraesCS1D02G260500/TraesCS5B02G171400/TraesCS5D02G178400/TraesCS7B02G119300/TraesCS5D02G285200/TraesCS5D02G480300/TraesCS5A02G173900/TraesCS6B02G295700/TraesCS6D02G246300/TraesCS6A02G268600/TraesCS3B02G214600/TraesCS5A02G278200	18
	GO:0035670	plant-type ovary development	7.78658e-06	0.000137691	0.000109312	TraesCS4D02G252700/TraesCS4B02G252400/TraesCS5D02G154200/TraesCS6D02G210000/TraesCS3A02G275700/TraesCS5B02G136500/TraesCS6B02G256400/TraesCS7D02G106400/TraesCS6A02G225200/TraesCS7A02G111300/TraesCS3B02G309400/TraesCS3D02G275600/TraesCS4A02G051900/TraesCS6A02G070500/TraesCS6B02G377000/TraesCS6D02G327000/TraesCS7B02G009200/TraesCS6D02G068300	18
	GO:0048481	plant ovule development	7.78658e-06	0.000137691	0.000109312	TraesCS4D02G252700/TraesCS4B02G252400/TraesCS5D02G154200/TraesCS6D02G210000/TraesCS3A02G275700/TraesCS5B02G136500/TraesCS6B02G256400/TraesCS7D02G106400/TraesCS6A02G225200/TraesCS7A02G111300/TraesCS3B02G309400/TraesCS3D02G275600/TraesCS4A02G051900/TraesCS6A02G070500/TraesCS6B02G377000/TraesCS6D02G327000/TraesCS7B02G009200/TraesCS6D02G068300	18
	GO:0030243	cellulose metabolic process	7.92257e-06	0.000138723	0.000110131	TraesCS4A02G092500/TraesCS4D02G212600/TraesCS4B02G211800/TraesCS3A02G156500/TraesCS4D02G175300/TraesCS7B02G188400/TraesCS7D02G294300/TraesCS3A02G398000/TraesCS5D02G102600/TraesCS7A02G182200/TraesCS7D02G183600/TraesCS7B02G087000/TraesCS4A02G218900/TraesCS4D02G094000/TraesCS4B02G097800/TraesCS3D02G391900/TraesCS3B02G430000/TraesCS3D02G164400/TraesCS4D02G065600/TraesCS4A02G248200/TraesCS4B02G066700/…	46
	GO:0007093	mitotic cell cycle checkpoint signaling	8.84153e-06	0.000151836	0.000120542	TraesCS3B02G174000/TraesCS6D02G157200/TraesCS6B02G195800/TraesCS3B02G218300/TraesCS1A02G162200/TraesCS2A02G226000/TraesCS1B02G178800/TraesCS1D02G159000/TraesCS3D02G380600/TraesCS3B02G419700/TraesCS3A02G389100/TraesCS2B02G249400/TraesCS6A02G168100	13
	GO:0031122	cytoplasmic microtubule organization	8.84153e-06	0.000151836	0.000120542	TraesCS1D02G103700/TraesCS2D02G183100/TraesCS3B02G299100/TraesCS1D02G265200/TraesCS1A02G265000/TraesCS2D02G399800/TraesCS1B02G124800/TraesCS1D02G107300/TraesCS1B02G275700/TraesCS1A02G099400/TraesCS1B02G284600/TraesCS2B02G414600/TraesCS3D02G265900	13
	GO:0043414	macromolecule methylation	9.21836e-06	0.0001568	0.000124483	TraesCS2A02G478000/TraesCS5A02G241800/TraesCS6B02G315800/TraesCS6A02G254900/TraesCS4A02G046100/TraesCS4B02G259700/TraesCS6A02G163300/TraesCS1D02G172200/TraesCS6D02G267500/TraesCS5A02G229500/TraesCS6A02G286800/TraesCS4A02G295700/TraesCS3B02G259700/TraesCS5B02G228300/TraesCS3A02G148900/TraesCS3D02G222900/TraesCS4D02G060100/TraesCS1B02G185000/TraesCS5B02G251800/TraesCS5A02G197900/TraesCS5B02G185700/…	88
	GO:0022604	regulation of cell morphogenesis	9.67344e-06	0.000162988	0.000129396	TraesCS2D02G091400/TraesCS1B02G222400/TraesCS1D02G211600/TraesCS1A02G333600/TraesCS7D02G106400/TraesCS7A02G111300/TraesCS3B02G229700/TraesCS2A02G176000/TraesCS2D02G183400/TraesCS2B02G281200/TraesCS2A02G261000/TraesCS2D02G262900/TraesCS2B02G202300/TraesCS3B02G327500	14
	GO:0051726	regulation of cell cycle	1.03265e-05	0.000172365	0.00013684	TraesCS3B02G174000/TraesCS5B02G401700/TraesCS5D02G406400/TraesCS5A02G396700/TraesCS1B02G260000/TraesCS1A02G396600/TraesCS7D02G247700/TraesCSU02G072700/TraesCS7A02G248700/TraesCS2D02G232300/TraesCS6D02G157200/TraesCS6B02G195800/TraesCS3B02G363200/TraesCS1D02G404500/TraesCS5B02G114800/TraesCS3D02G196500/TraesCS3B02G218300/TraesCS5D02G117000/TraesCS1A02G162200/TraesCS2A02G226000/TraesCS3D02G164600/T…	54
	GO:1901990	regulation of mitotic cell cycle phase transition	1.24183e-05	0.000205362	0.000163035	TraesCS3B02G174000/TraesCS7D02G247700/TraesCS7A02G248700/TraesCS6D02G157200/TraesCS6B02G195800/TraesCS3D02G196500/TraesCS1A02G162200/TraesCS2A02G226000/TraesCS1B02G178800/TraesCS1D02G159000/TraesCS3D02G380600/TraesCS3B02G419700/TraesCSU02G081200/TraesCS3A02G389100/TraesCS6B02G377000/TraesCS6D02G327000/TraesCS2B02G249400/TraesCS6A02G168100/TraesCS4D02G262700/TraesCS4A02G041600	20
	GO:0009773	photosynthetic electron transport in photosystem I	2.3147e-05	0.000375823	0.000298364	TraesCS4A02G319000/TraesCS5B02G560400/TraesCS5D02G569800/TraesCS7A02G108600/TraesCS6D02G287300/TraesCS6A02G308100/TraesCS7D02G280600/TraesCS4D02G273000/TraesCS7D02G103500/TraesCS4D02G212000/TraesCS4A02G093100/TraesCS4B02G211400/TraesCS7A02G282100/TraesCS7B02G006600/TraesCS4A02G031700/TraesCS7B02G179200	16
	GO:0051304	chromosome separation	2.3147e-05	0.000375823	0.000298364	TraesCS6D02G157200/TraesCS6B02G195800/TraesCS3B02G218300/TraesCS2A02G226000/TraesCS3D02G380600/TraesCS7B02G289500/TraesCS7D02G383200/TraesCS7A02G386700/TraesCS3B02G419700/TraesCSU02G081200/TraesCS3A02G389100/TraesCS6B02G377000/TraesCS2D02G227700/TraesCS6D02G327000/TraesCS2B02G249400/TraesCS6A02G168100	16
	GO:0007346	regulation of mitotic cell cycle	2.38477e-05	0.000383711	0.000304626	TraesCS3B02G174000/TraesCS1A02G396600/TraesCS7D02G247700/TraesCS7A02G248700/TraesCS6D02G157200/TraesCS6B02G195800/TraesCS1D02G404500/TraesCS3D02G196500/TraesCS3B02G218300/TraesCS1A02G162200/TraesCS2A02G226000/TraesCS1B02G178800/TraesCS1D02G159000/TraesCS3D02G380600/TraesCS3B02G419700/TraesCSU02G081200/TraesCS3A02G389100/TraesCS6B02G377000/TraesCS6D02G327000/TraesCS2B02G249400/TraesCS6A02G168100/T…	23
	GO:0007052	mitotic spindle organization	2.69647e-05	0.000422446	0.000335378	TraesCS2D02G232300/TraesCS1B02G124800/TraesCS1D02G107300/TraesCS5D02G176100/TraesCS5B02G177500/TraesCS5A02G179700/TraesCS5B02G168800/TraesCS2D02G213200/TraesCS2B02G250000/TraesCS2A02G233300/TraesCS4D02G248200/TraesCS4A02G056100	12
	GO:0032886	regulation of microtubule-based process	2.69647e-05	0.000422446	0.000335378	TraesCS7A02G076600/TraesCS2D02G232300/TraesCS7D02G072300/TraesCS4A02G375000/TraesCS5D02G176100/TraesCS5B02G177500/TraesCS5A02G179700/TraesCS5B02G168800/TraesCS2B02G250000/TraesCS2A02G233300/TraesCS4D02G248200/TraesCS4A02G056100	12
	GO:1902850	microtubule cytoskeleton organization involved in mitosis	2.69647e-05	0.000422446	0.000335378	TraesCS2D02G232300/TraesCS1B02G124800/TraesCS1D02G107300/TraesCS5D02G176100/TraesCS5B02G177500/TraesCS5A02G179700/TraesCS5B02G168800/TraesCS2D02G213200/TraesCS2B02G250000/TraesCS2A02G233300/TraesCS4D02G248200/TraesCS4A02G056100	12
	GO:0009247	glycolipid biosynthetic process	2.80905e-05	0.000431605	0.000342649	TraesCS5A02G060700/TraesCS4B02G399000/TraesCS5D02G131700/TraesCS1D02G061100/TraesCS3B02G367800/TraesCS3B02G113200/TraesCS1A02G060100/TraesCS3A02G412600/TraesCS5A02G221800/TraesCS5B02G220600/TraesCS2D02G267700/TraesCS6B02G040500/TraesCS3D02G407300/TraesCS1A02G241900/TraesCS1D02G241800/TraesCS5A02G123800/TraesCS2D02G368500/TraesCS2A02G460000/TraesCS3B02G402100/TraesCS2B02G481700/TraesCS5B02G310600/…	41
	GO:0008356	asymmetric cell division	2.82743e-05	0.000431605	0.000342649	TraesCS2A02G335000/TraesCS2D02G329300/TraesCS2B02G348200/TraesCS5B02G086900/TraesCS7D02G296700/TraesCS6D02G186500/TraesCS5B02G083100/TraesCS1D02G240400/TraesCS7B02G201600/TraesCS7A02G301300/TraesCS5B02G083800/TraesCS5D02G090300/TraesCS5A02G082300	13
	GO:0042548	regulation of photosynthesis, light reaction	2.82743e-05	0.000431605	0.000342649	TraesCS2D02G194000/TraesCS5A02G532600/TraesCS4B02G364300/TraesCS1A02G369800/TraesCS2B02G270300/TraesCS2D02G248400/TraesCS2A02G247300/TraesCS2B02G213000/TraesCS1A02G301400/TraesCS1B02G388900/TraesCS2A02G193800/TraesCS6D02G258000/TraesCS6A02G277400	13
	GO:0009314	response to radiation	2.86334e-05	0.000433383	0.00034406	TraesCS2A02G488400/TraesCS2B02G516000/TraesCS3D02G332100/TraesCS1B02G451100/TraesCS1D02G428200/TraesCS5A02G322500/TraesCS3B02G174000/TraesCS7A02G108400/TraesCS3A02G297500/TraesCS1B02G462200/TraesCS5A02G092400/TraesCS5D02G104600/TraesCS4B02G371900/TraesCS2D02G194000/TraesCS3D02G304800/TraesCS2A02G384200/TraesCS1D02G437000/TraesCS6A02G290600/TraesCS6B02G320900/TraesCS6D02G271900/TraesCS3A02G151100/…	120
	GO:0000910	cytokinesis	2.99865e-05	0.000450049	0.000357291	TraesCS5B02G401700/TraesCS5D02G406400/TraesCS5A02G396700/TraesCS7D02G294300/TraesCS3D02G435000/TraesCS5B02G114800/TraesCS5D02G117000/TraesCS5D02G176100/TraesCS3B02G324500/TraesCS1D02G240400/TraesCS3D02G272800/TraesCS5B02G168800/TraesCS3B02G206600/TraesCS3B02G307100/TraesCS2D02G093700/TraesCS2A02G095300/TraesCS2B02G110500/TraesCS3B02G236700/TraesCS5B02G517500/TraesCS5D02G517200/TraesCS6A02G077800/…	22
	GO:0009832	plant-type cell wall biogenesis	3.83382e-05	0.000570601	0.000452997	TraesCS7A02G192000/TraesCS7D02G193000/TraesCS7B02G097000/TraesCS7D02G294300/TraesCS6D02G364400/TraesCS4B02G084800/TraesCS4D02G082700/TraesCS6B02G418400/TraesCS6A02G379800/TraesCS3B02G120700/TraesCS3B02G474200/TraesCS3B02G272700/TraesCS2D02G080500/TraesCS3B02G299100/TraesCS5A02G392000/TraesCS5B02G396900/TraesCS5D02G401900/TraesCS4A02G078900/TraesCS4B02G245400/TraesCS5A02G095200/TraesCS5B02G101400/…	37
	GO:0044770	cell cycle phase transition	4.2731e-05	0.000630724	0.000500728	TraesCS3B02G174000/TraesCS7D02G247700/TraesCS7A02G248700/TraesCS6D02G157200/TraesCS6B02G195800/TraesCS3B02G363200/TraesCS3D02G196500/TraesCS3B02G218300/TraesCS1A02G162200/TraesCS2A02G226000/TraesCS3D02G164600/TraesCS1B02G178800/TraesCS1D02G159000/TraesCS1B02G336400/TraesCS6A02G343500/TraesCS3D02G380600/TraesCS1D02G324400/TraesCS3B02G419700/TraesCSU02G081200/TraesCS3A02G389100/TraesCS6B02G377000/T…	27
	GO:0032259	methylation	4.32096e-05	0.00063256	0.000502186	TraesCS2A02G478000/TraesCS3D02G258900/TraesCS5A02G241800/TraesCS6B02G315800/TraesCS3B02G439800/TraesCS6A02G254900/TraesCS4A02G301600/TraesCS4A02G046100/TraesCS4B02G259700/TraesCS6A02G163300/TraesCS1D02G172200/TraesCS6D02G267500/TraesCS5B02G035200/TraesCS5A02G229500/TraesCS5D02G043300/TraesCS6A02G286800/TraesCS6B02G029000/TraesCS4A02G295700/TraesCS3B02G259700/TraesCS5B02G228300/TraesCS3A02G148900/…	102
	GO:0046165	alcohol biosynthetic process	4.84563e-05	0.000703601	0.000558585	TraesCS6D02G147900/TraesCS3A02G241300/TraesCS3D02G241500/TraesCS7B02G482000/TraesCS5A02G465100/TraesCS4D02G021400/TraesCS4B02G023800/TraesCS3B02G175900/TraesCS7A02G376800/TraesCS7D02G373100/TraesCS7B02G278200/TraesCS5A02G545700/TraesCS5D02G026000/TraesCSU02G129700/TraesCS7D02G553300/TraesCS2D02G314900/TraesCS3D02G156500/TraesCS3A02G148700/TraesCS2B02G335400/TraesCS5B02G017900/TraesCS7A02G557300/T…	30
	GO:0000725	recombinational repair	5.67147e-05	0.000816875	0.000648512	TraesCS2B02G234700/TraesCS6A02G202200/TraesCS1D02G392400/TraesCS1A02G396600/TraesCS7B02G287700/TraesCS7A02G384800/TraesCS1D02G404500/TraesCS7A02G476500/TraesCS1A02G288700/TraesCS3B02G332500/TraesCS3B02G218300/TraesCS1A02G162200/TraesCS3A02G089200/TraesCS3A02G099300/TraesCS3B02G115500/TraesCS2D02G303500/TraesCS1D02G453100/TraesCS3D02G099600/TraesCS5D02G341200/TraesCS5A02G336500/TraesCS5B02G335500/…	31
	GO:0009416	response to light stimulus	6.12353e-05	0.00087493	0.000694602	TraesCS2A02G488400/TraesCS2B02G516000/TraesCS3D02G332100/TraesCS1B02G451100/TraesCS1D02G428200/TraesCS5A02G322500/TraesCS7A02G108400/TraesCS3A02G297500/TraesCS1B02G462200/TraesCS5A02G092400/TraesCS5D02G104600/TraesCS4B02G371900/TraesCS2D02G194000/TraesCS3D02G304800/TraesCS2A02G384200/TraesCS1D02G437000/TraesCS6A02G290600/TraesCS6B02G320900/TraesCS6D02G271900/TraesCS3A02G151100/TraesCS5B02G563800/…	115
	GO:0048440	carpel development	6.74365e-05	0.000948359	0.000752896	TraesCS4D02G252700/TraesCS4B02G252400/TraesCS5D02G154200/TraesCS6D02G210000/TraesCS3A02G275700/TraesCS5B02G136500/TraesCS4A02G058800/TraesCS4D02G245300/TraesCS6B02G256400/TraesCS7D02G106400/TraesCS6A02G225200/TraesCS7A02G111300/TraesCS3B02G309400/TraesCS3D02G275600/TraesCS4A02G051900/TraesCS6A02G070500/TraesCS6B02G377000/TraesCS6D02G327000/TraesCS3B02G543300/TraesCS7B02G009200/TraesCS6D02G068300	21
	GO:0048467	gynoecium development	6.74365e-05	0.000948359	0.000752896	TraesCS4D02G252700/TraesCS4B02G252400/TraesCS5D02G154200/TraesCS6D02G210000/TraesCS3A02G275700/TraesCS5B02G136500/TraesCS4A02G058800/TraesCS4D02G245300/TraesCS6B02G256400/TraesCS7D02G106400/TraesCS6A02G225200/TraesCS7A02G111300/TraesCS3B02G309400/TraesCS3D02G275600/TraesCS4A02G051900/TraesCS6A02G070500/TraesCS6B02G377000/TraesCS6D02G327000/TraesCS3B02G543300/TraesCS7B02G009200/TraesCS6D02G068300	21
	GO:0030388	fructose 1,6-bisphosphate metabolic process	6.92277e-05	0.000965943	0.000766856	TraesCS4D02G107400/TraesCS4B02G109900/TraesCS4A02G206400/TraesCS3A02G367000/TraesCS3B02G398300/TraesCS3D02G370700/TraesCS3B02G410400/TraesCS5B02G115300/TraesCS5A02G108000/TraesCS5D02G122700/TraesCS4D02G212000/TraesCS4A02G093100/TraesCS4B02G211400/TraesCS3A02G377600	14
	GO:0010207	photosystem II assembly	7.29558e-05	0.00101007	0.000801888	TraesCS2B02G270300/TraesCS2D02G248400/TraesCS2A02G247300/TraesCS2D02G210000/TraesCS2A02G206100/TraesCS7D02G275900/TraesCS5A02G429300/TraesCS4D02G172800/TraesCS4A02G134100/TraesCS2B02G233300	10
	GO:0000075	cell cycle checkpoint signaling	7.66364e-05	0.00104483	0.000829484	TraesCS3B02G174000/TraesCS6D02G157200/TraesCS6B02G195800/TraesCS3B02G218300/TraesCS1A02G162200/TraesCS2A02G226000/TraesCS1B02G178800/TraesCS1D02G159000/TraesCS3D02G380600/TraesCS3B02G419700/TraesCS3A02G389100/TraesCS2B02G249400/TraesCS6A02G168100	13
	GO:0045930	negative regulation of mitotic cell cycle	7.66364e-05	0.00104483	0.000829484	TraesCS3B02G174000/TraesCS6D02G157200/TraesCS6B02G195800/TraesCS3B02G218300/TraesCS1A02G162200/TraesCS2A02G226000/TraesCS1B02G178800/TraesCS1D02G159000/TraesCS3D02G380600/TraesCS3B02G419700/TraesCS3A02G389100/TraesCS2B02G249400/TraesCS6A02G168100	13
	GO:0006000	fructose metabolic process	8.10434e-05	0.00107602	0.000854245	TraesCS3A02G367000/TraesCS3B02G398300/TraesCS3D02G370700/TraesCS3B02G410400/TraesCS4A02G093100/TraesCS7D02G191500/TraesCS1D02G112300/TraesCS1A02G110900/TraesCS1B02G129000/TraesCS3A02G377600/TraesCS4B02G193000	11
	GO:2001251	negative regulation of chromosome organization	8.10434e-05	0.00107602	0.000854245	TraesCS6D02G157200/TraesCS6B02G195800/TraesCS2A02G226000/TraesCS3D02G380600/TraesCS3B02G419700/TraesCS3A02G389100/TraesCS1D02G264100/TraesCS1B02G274600/TraesCS1A02G264000/TraesCS2B02G249400/TraesCS6A02G168100	11
	GO:0051306	mitotic sister chromatid separation	8.1334e-05	0.00107602	0.000854245	TraesCS6D02G157200/TraesCS6B02G195800/TraesCS2A02G226000/TraesCS3D02G380600/TraesCS3B02G419700/TraesCSU02G081200/TraesCS3A02G389100/TraesCS6B02G377000/TraesCS2D02G227700/TraesCS6D02G327000/TraesCS2B02G249400/TraesCS6A02G168100	12
	GO:1901991	negative regulation of mitotic cell cycle phase transition	8.1334e-05	0.00107602	0.000854245	TraesCS3B02G174000/TraesCS6D02G157200/TraesCS6B02G195800/TraesCS1A02G162200/TraesCS2A02G226000/TraesCS1B02G178800/TraesCS1D02G159000/TraesCS3D02G380600/TraesCS3B02G419700/TraesCS3A02G389100/TraesCS2B02G249400/TraesCS6A02G168100	12
	GO:0006074	(1->3)-beta-D-glucan metabolic process	8.53276e-05	0.00111237	0.000883106	TraesCS3D02G201500/TraesCS6A02G154400/TraesCS6D02G144200/TraesCS3A02G197600/TraesCS6B02G468200/TraesCS4D02G317900/TraesCS6D02G405600/TraesCS6A02G420100/TraesCS7A02G555700/TraesCS7D02G554900/TraesCS7B02G480300/TraesCS6B02G182300/TraesCS3B02G229700/TraesCS4B02G321300/TraesCS3D02G292500/TraesCS3B02G327500/TraesCS3A02G292700/TraesCS3A02G202000/TraesCS5A02G490800/TraesCS3B02G230100	20
	GO:0006075	(1->3)-beta-D-glucan biosynthetic process	8.53276e-05	0.00111237	0.000883106	TraesCS3D02G201500/TraesCS6A02G154400/TraesCS6D02G144200/TraesCS3A02G197600/TraesCS6B02G468200/TraesCS4D02G317900/TraesCS6D02G405600/TraesCS6A02G420100/TraesCS7A02G555700/TraesCS7D02G554900/TraesCS7B02G480300/TraesCS6B02G182300/TraesCS3B02G229700/TraesCS4B02G321300/TraesCS3D02G292500/TraesCS3B02G327500/TraesCS3A02G292700/TraesCS3A02G202000/TraesCS5A02G490800/TraesCS3B02G230100	20
	GO:0022603	regulation of anatomical structure morphogenesis	8.89887e-05	0.00115169	0.000914323	TraesCS2D02G252100/TraesCS2D02G091400/TraesCS1B02G222400/TraesCS1D02G211600/TraesCS2D02G229600/TraesCS1A02G333600/TraesCS7D02G106400/TraesCS7A02G111300/TraesCS3B02G229700/TraesCS2A02G176000/TraesCS2D02G183400/TraesCS2B02G281200/TraesCS2A02G261000/TraesCS2D02G262900/TraesCS2B02G202300/TraesCS3B02G164500/TraesCS3B02G327500	17
	GO:0006302	double-strand break repair	9.06429e-05	0.00115732	0.000918789	TraesCS2B02G234700/TraesCS6A02G202200/TraesCS3B02G417600/TraesCS1D02G392400/TraesCS1A02G396600/TraesCS7B02G287700/TraesCS7A02G384800/TraesCS1D02G404500/TraesCS7A02G476500/TraesCS1A02G288700/TraesCS3B02G218300/TraesCS1A02G162200/TraesCS2A02G528700/TraesCS1B02G178800/TraesCS1D02G159000/TraesCS5D02G062500/TraesCS3A02G089200/TraesCS3A02G099300/TraesCS3B02G115500/TraesCS2D02G303500/TraesCS3D02G482500/…	39
	GO:0051129	negative regulation of cellular component organization	9.11579e-05	0.00115732	0.000918789	TraesCS6D02G157200/TraesCS6B02G195800/TraesCS3D02G417800/TraesCS3B02G127200/TraesCS1B02G122300/TraesCS2A02G226000/TraesCS1A02G094200/TraesCS3A02G422600/TraesCS5D02G123800/TraesCS3D02G380600/TraesCS2D02G432400/TraesCS1A02G135100/TraesCS3B02G419700/TraesCS3B02G546200/TraesCS3A02G389100/TraesCS1D02G264100/TraesCS1D02G131600/TraesCS1B02G274600/TraesCS1A02G264000/TraesCS2B02G249400/TraesCS6A02G168100/…	22
	GO:0140013	meiotic nuclear division	9.13674e-05	0.00115732	0.000918789	TraesCS2A02G385300/TraesCS2B02G234700/TraesCS2A02G171900/TraesCS2B02G402200/TraesCS2D02G446900/TraesCS6A02G364300/TraesCS7B02G287700/TraesCS7A02G384800/TraesCS2B02G296800/TraesCS2A02G279300/TraesCS6B02G399000/TraesCS2D02G382000/TraesCS7B02G201200/TraesCS2B02G304500/TraesCS4B02G109500/TraesCS2D02G278300/TraesCS1A02G288700/TraesCS3B02G218300/TraesCS1A02G162200/TraesCS1A02G420000/TraesCS5B02G355000/…	35
	GO:0006505	GPI anchor metabolic process	0.000106846	0.00133445	0.00105941	TraesCS5A02G060700/TraesCS4B02G399000/TraesCS5D02G131700/TraesCS1D02G061100/TraesCS3B02G367800/TraesCS3B02G113200/TraesCS1A02G060100/TraesCS3A02G412600/TraesCS6B02G040500/TraesCS3D02G407300/TraesCS5A02G123800/TraesCS2D02G368500/TraesCS2A02G460000/TraesCS2B02G481700/TraesCS5B02G310600/TraesCS4B02G353500/TraesCS2B02G389300/TraesCS4D02G347500/TraesCS5A02G521800/TraesCS5D02G106000/TraesCS6A02G201800/…	33
	GO:0006506	GPI anchor biosynthetic process	0.000106846	0.00133445	0.00105941	TraesCS5A02G060700/TraesCS4B02G399000/TraesCS5D02G131700/TraesCS1D02G061100/TraesCS3B02G367800/TraesCS3B02G113200/TraesCS1A02G060100/TraesCS3A02G412600/TraesCS6B02G040500/TraesCS3D02G407300/TraesCS5A02G123800/TraesCS2D02G368500/TraesCS2A02G460000/TraesCS2B02G481700/TraesCS5B02G310600/TraesCS4B02G353500/TraesCS2B02G389300/TraesCS4D02G347500/TraesCS5A02G521800/TraesCS5D02G106000/TraesCS6A02G201800/…	33
	GO:0051225	spindle assembly	0.000107698	0.00133575	0.00106045	TraesCS7D02G152900/TraesCSU02G121900/TraesCS5A02G201800/TraesCS2D02G232300/TraesCS6B02G079900/TraesCS2A02G391400/TraesCS7A02G151000/TraesCS2D02G399800/TraesCS7B02G055000/TraesCS5B02G200400/TraesCS6A02G059500/TraesCS5D02G123400/TraesCS5D02G208100/TraesCS5B02G109200/TraesCS5A02G110600/TraesCS3B02G413500/TraesCS2D02G322800/TraesCS2B02G409900/TraesCS2B02G250000	19
	GO:0000724	double-strand break repair via homologous recombination	0.000109308	0.00134637	0.00106887	TraesCS2B02G234700/TraesCS6A02G202200/TraesCS1D02G392400/TraesCS1A02G396600/TraesCS7B02G287700/TraesCS7A02G384800/TraesCS1D02G404500/TraesCS7A02G476500/TraesCS1A02G288700/TraesCS3B02G218300/TraesCS1A02G162200/TraesCS3A02G089200/TraesCS3A02G099300/TraesCS3B02G115500/TraesCS2D02G303500/TraesCS1D02G453100/TraesCS3D02G099600/TraesCS5D02G341200/TraesCS5A02G336500/TraesCS5B02G335500/TraesCS5B02G159900/…	30
	GO:0046467	membrane lipid biosynthetic process	0.00011939	0.00146048	0.00115947	TraesCS5A02G060700/TraesCS4B02G399000/TraesCS5D02G131700/TraesCS5A02G194400/TraesCS1D02G061100/TraesCS3B02G367800/TraesCS3B02G113200/TraesCS1A02G060100/TraesCS3A02G412600/TraesCS5A02G221800/TraesCS5B02G189800/TraesCS5B02G220600/TraesCS2D02G267700/TraesCS6B02G040500/TraesCS3D02G407300/TraesCS1A02G241900/TraesCS1D02G241800/TraesCS5A02G123800/TraesCS2D02G368500/TraesCS2A02G460000/TraesCS3B02G402100/…	44
	GO:0006399	tRNA metabolic process	0.00012926	0.00157047	0.00124678	TraesCS2B02G287800/TraesCS4D02G252700/TraesCS5D02G380100/TraesCS4B02G252400/TraesCS5D02G154200/TraesCS6D02G210000/TraesCS2D02G261300/TraesCS2B02G560200/TraesCS5A02G137800/TraesCS3A02G275700/TraesCS4D02G153900/TraesCS2A02G465400/TraesCS2B02G279400/TraesCS2A02G530800/TraesCS7A02G231400/TraesCS3B02G566600/TraesCS5B02G136500/TraesCS4D02G199700/TraesCS3B02G297000/TraesCS7A02G131800/TraesCS4A02G046100/…	125
	GO:0010948	negative regulation of cell cycle process	0.00013552	0.0016354	0.00129833	TraesCS3B02G174000/TraesCS1A02G396600/TraesCS6D02G157200/TraesCS6B02G195800/TraesCS1D02G404500/TraesCS3B02G218300/TraesCS1A02G162200/TraesCS2A02G226000/TraesCS1B02G178800/TraesCS1D02G159000/TraesCS5D02G123800/TraesCS3D02G380600/TraesCS1A02G135100/TraesCS3B02G419700/TraesCS3A02G389100/TraesCS1D02G131600/TraesCS2B02G249400/TraesCS6A02G168100	18
	GO:0051258	protein polymerization	0.000141581	0.00169707	0.0013473	TraesCS1D02G103700/TraesCS6D02G194100/TraesCS6A02G211000/TraesCS5B02G550400/TraesCS5A02G059900/TraesCS4B02G308000/TraesCS4A02G408900/TraesCS4D02G306200/TraesCS2D02G399800/TraesCS1A02G095200/TraesCS1B02G124800/TraesCS5D02G235900/TraesCS1D02G107300/TraesCS3B02G127200/TraesCS2A02G356400/TraesCS2B02G375700/TraesCS1A02G099400/TraesCS5D02G071400/TraesCS2A02G385000/TraesCS2B02G402000/TraesCS3B02G371500/…	29
	GO:0009127	purine nucleoside monophosphate biosynthetic process	0.000146037	0.00171594	0.00136227	TraesCS4B02G180400/TraesCS5B02G509100/TraesCS4A02G276300/TraesCS4A02G364400/TraesCS5D02G509100/TraesCS2D02G356900/TraesCS1A02G417500/TraesCS3B02G159900/TraesCS4B02G037400/TraesCS2A02G286500/TraesCS2B02G303300/TraesCS2D02G285100/TraesCS3D02G142100/TraesCS1D02G149900/TraesCS1A02G152900/TraesCS4D02G034700/TraesCS3A02G312300/TraesCS6D02G054300/TraesCS4D02G181900/TraesCS4A02G124000/TraesCS4A02G013500/…	24
	GO:0009168	purine ribonucleoside monophosphate biosynthetic process	0.000146037	0.00171594	0.00136227	TraesCS4B02G180400/TraesCS5B02G509100/TraesCS4A02G276300/TraesCS4A02G364400/TraesCS5D02G509100/TraesCS2D02G356900/TraesCS1A02G417500/TraesCS3B02G159900/TraesCS4B02G037400/TraesCS2A02G286500/TraesCS2B02G303300/TraesCS2D02G285100/TraesCS3D02G142100/TraesCS1D02G149900/TraesCS1A02G152900/TraesCS4D02G034700/TraesCS3A02G312300/TraesCS6D02G054300/TraesCS4D02G181900/TraesCS4A02G124000/TraesCS4A02G013500/…	24
	GO:0044772	mitotic cell cycle phase transition	0.000146037	0.00171594	0.00136227	TraesCS3B02G174000/TraesCS7D02G247700/TraesCS7A02G248700/TraesCS6D02G157200/TraesCS6B02G195800/TraesCS3B02G363200/TraesCS3D02G196500/TraesCS1A02G162200/TraesCS2A02G226000/TraesCS3D02G164600/TraesCS1B02G178800/TraesCS1D02G159000/TraesCS6A02G343500/TraesCS3D02G380600/TraesCS3B02G419700/TraesCSU02G081200/TraesCS3A02G389100/TraesCS6B02G377000/TraesCS6D02G327000/TraesCS2B02G249400/TraesCS6A02G168100/T…	24
	GO:0043467	regulation of generation of precursor metabolites and energy	0.000182833	0.00212039	0.00168337	TraesCS2D02G194000/TraesCS5A02G532600/TraesCS4B02G364300/TraesCS1A02G369800/TraesCS2B02G270300/TraesCS2D02G248400/TraesCS2A02G247300/TraesCS2B02G213000/TraesCS1A02G301400/TraesCS1B02G388900/TraesCS2A02G193800/TraesCS6D02G258000/TraesCS6A02G277400	13
	GO:1901988	negative regulation of cell cycle phase transition	0.000182833	0.00212039	0.00168337	TraesCS3B02G174000/TraesCS6D02G157200/TraesCS6B02G195800/TraesCS3B02G218300/TraesCS1A02G162200/TraesCS2A02G226000/TraesCS1B02G178800/TraesCS1D02G159000/TraesCS3D02G380600/TraesCS3B02G419700/TraesCS3A02G389100/TraesCS2B02G249400/TraesCS6A02G168100	13
	GO:0009668	plastid membrane organization	0.000190107	0.00217648	0.00172789	TraesCS1A02G243700/TraesCSU02G197500/TraesCS4D02G147100/TraesCS1B02G462200/TraesCS2A02G058700/TraesCS1D02G437000/TraesCS3B02G097800/TraesCS2D02G210000/TraesCS2A02G206100/TraesCS6A02G191400/TraesCS6B02G219700/TraesCS2D02G057900/TraesCS1D02G243700/TraesCS1B02G255100/TraesCS7A02G287200/TraesCS1B02G071800/TraesCS5A02G429300/TraesCS2B02G233300/TraesCS1D02G055700	19
	GO:0010027	thylakoid membrane organization	0.000190107	0.00217648	0.00172789	TraesCS1A02G243700/TraesCSU02G197500/TraesCS4D02G147100/TraesCS1B02G462200/TraesCS2A02G058700/TraesCS1D02G437000/TraesCS3B02G097800/TraesCS2D02G210000/TraesCS2A02G206100/TraesCS6A02G191400/TraesCS6B02G219700/TraesCS2D02G057900/TraesCS1D02G243700/TraesCS1B02G255100/TraesCS7A02G287200/TraesCS1B02G071800/TraesCS5A02G429300/TraesCS2B02G233300/TraesCS1D02G055700	19
	GO:0009071	serine family amino acid catabolic process	0.000208677	0.00233154	0.001851	TraesCS6D02G147700/TraesCS6A02G163500/TraesCS6D02G291600/TraesCS6B02G342400/TraesCS6A02G312200/TraesCS4B02G069300/TraesCS2A02G467900/TraesCS4A02G246100/TraesCS4D02G068100/TraesCS3A02G250200/TraesCS3B02G279700/TraesCS3D02G250600	12
	GO:0009085	lysine biosynthetic process	0.000211961	0.00233154	0.001851	TraesCS2D02G395600/TraesCS1D02G094400/TraesCS5A02G524800/TraesCS1A02G102500/TraesCS2A02G397900/TraesCS4A02G069000/TraesCS1B02G113300/TraesCS6D02G112400/TraesCS4B02G226100/TraesCS3A02G442100/TraesCS3D02G434800/TraesCS3B02G475900/TraesCS6A02G122300/TraesCS5A02G083200/TraesCS5D02G095700/TraesCS5B02G089300	16
	GO:0009089	lysine biosynthetic process via diaminopimelate	0.000211961	0.00233154	0.001851	TraesCS2D02G395600/TraesCS1D02G094400/TraesCS5A02G524800/TraesCS1A02G102500/TraesCS2A02G397900/TraesCS4A02G069000/TraesCS1B02G113300/TraesCS6D02G112400/TraesCS4B02G226100/TraesCS3A02G442100/TraesCS3D02G434800/TraesCS3B02G475900/TraesCS6A02G122300/TraesCS5A02G083200/TraesCS5D02G095700/TraesCS5B02G089300	16
	GO:0046451	diaminopimelate metabolic process	0.000211961	0.00233154	0.001851	TraesCS2D02G395600/TraesCS1D02G094400/TraesCS5A02G524800/TraesCS1A02G102500/TraesCS2A02G397900/TraesCS4A02G069000/TraesCS1B02G113300/TraesCS6D02G112400/TraesCS4B02G226100/TraesCS3A02G442100/TraesCS3D02G434800/TraesCS3B02G475900/TraesCS6A02G122300/TraesCS5A02G083200/TraesCS5D02G095700/TraesCS5B02G089300	16
	GO:0006661	phosphatidylinositol biosynthetic process	0.000214344	0.00233154	0.001851	TraesCS5A02G060700/TraesCS4B02G399000/TraesCS5D02G131700/TraesCS1D02G061100/TraesCS6D02G147900/TraesCS3B02G367800/TraesCS3B02G113200/TraesCS1A02G060100/TraesCS3A02G412600/TraesCS6B02G186200/TraesCS6B02G040500/TraesCS3A02G176300/TraesCS3D02G407300/TraesCS5A02G123800/TraesCS2D02G368500/TraesCS2A02G460000/TraesCS2B02G481700/TraesCS5B02G310600/TraesCS4B02G353500/TraesCS2B02G389300/TraesCS4D02G347500/…	45
	GO:0009126	purine nucleoside monophosphate metabolic process	0.000228025	0.00233154	0.001851	TraesCS4B02G180400/TraesCS5B02G509100/TraesCS4A02G276300/TraesCS4A02G364400/TraesCS5D02G509100/TraesCS2D02G356900/TraesCS1A02G417500/TraesCS3B02G159900/TraesCS4B02G037400/TraesCS2A02G286500/TraesCS2B02G303300/TraesCS2D02G285100/TraesCS3D02G142100/TraesCS1D02G149900/TraesCS1A02G152900/TraesCS4D02G034700/TraesCS3A02G312300/TraesCS6D02G054300/TraesCS4D02G181900/TraesCS4A02G124000/TraesCS4A02G013500/…	24
	GO:0009167	purine ribonucleoside monophosphate metabolic process	0.000228025	0.00233154	0.001851	TraesCS4B02G180400/TraesCS5B02G509100/TraesCS4A02G276300/TraesCS4A02G364400/TraesCS5D02G509100/TraesCS2D02G356900/TraesCS1A02G417500/TraesCS3B02G159900/TraesCS4B02G037400/TraesCS2A02G286500/TraesCS2B02G303300/TraesCS2D02G285100/TraesCS3D02G142100/TraesCS1D02G149900/TraesCS1A02G152900/TraesCS4D02G034700/TraesCS3A02G312300/TraesCS6D02G054300/TraesCS4D02G181900/TraesCS4A02G124000/TraesCS4A02G013500/…	24
	GO:0006271	DNA strand elongation involved in DNA replication	0.000228233	0.00233154	0.001851	TraesCS2D02G361800/TraesCS2A02G364000/TraesCS2B02G382000/TraesCS2D02G451700/TraesCS2B02G473200/TraesCS3B02G224600/TraesCS5A02G088400/TraesCS5D02G100800/TraesCS2A02G451900	9
	GO:0022616	DNA strand elongation	0.000228233	0.00233154	0.001851	TraesCS2D02G361800/TraesCS2A02G364000/TraesCS2B02G382000/TraesCS2D02G451700/TraesCS2B02G473200/TraesCS3B02G224600/TraesCS5A02G088400/TraesCS5D02G100800/TraesCS2A02G451900	9
	GO:0032544	plastid translation	0.000228233	0.00233154	0.001851	TraesCS7D02G327700/TraesCS7A02G351100/TraesCS7A02G450600/TraesCS7D02G439900/TraesCS7B02G350400/TraesCS2D02G205900/TraesCSU02G197500/TraesCS4D02G147100/TraesCS7B02G231800	9
	GO:0060236	regulation of mitotic spindle organization	0.000228233	0.00233154	0.001851	TraesCS2D02G232300/TraesCS5D02G176100/TraesCS5B02G177500/TraesCS5A02G179700/TraesCS5B02G168800/TraesCS2B02G250000/TraesCS2A02G233300/TraesCS4D02G248200/TraesCS4A02G056100	9
	GO:0090224	regulation of spindle organization	0.000228233	0.00233154	0.001851	TraesCS2D02G232300/TraesCS5D02G176100/TraesCS5B02G177500/TraesCS5A02G179700/TraesCS5B02G168800/TraesCS2B02G250000/TraesCS2A02G233300/TraesCS4D02G248200/TraesCS4A02G056100	9
	GO:0007091	metaphase/anaphase transition of mitotic cell cycle	0.00022976	0.00233154	0.001851	TraesCS6D02G157200/TraesCS6B02G195800/TraesCS2A02G226000/TraesCS3D02G380600/TraesCS3B02G419700/TraesCSU02G081200/TraesCS3A02G389100/TraesCS6B02G377000/TraesCS6D02G327000/TraesCS2B02G249400/TraesCS6A02G168100	11
	GO:0010965	regulation of mitotic sister chromatid separation	0.00022976	0.00233154	0.001851	TraesCS6D02G157200/TraesCS6B02G195800/TraesCS2A02G226000/TraesCS3D02G380600/TraesCS3B02G419700/TraesCSU02G081200/TraesCS3A02G389100/TraesCS6B02G377000/TraesCS6D02G327000/TraesCS2B02G249400/TraesCS6A02G168100	11
	GO:0030071	regulation of mitotic metaphase/anaphase transition	0.00022976	0.00233154	0.001851	TraesCS6D02G157200/TraesCS6B02G195800/TraesCS2A02G226000/TraesCS3D02G380600/TraesCS3B02G419700/TraesCSU02G081200/TraesCS3A02G389100/TraesCS6B02G377000/TraesCS6D02G327000/TraesCS2B02G249400/TraesCS6A02G168100	11
	GO:0033045	regulation of sister chromatid segregation	0.00022976	0.00233154	0.001851	TraesCS6D02G157200/TraesCS6B02G195800/TraesCS2A02G226000/TraesCS3D02G380600/TraesCS3B02G419700/TraesCSU02G081200/TraesCS3A02G389100/TraesCS6B02G377000/TraesCS6D02G327000/TraesCS2B02G249400/TraesCS6A02G168100	11
	GO:0044784	metaphase/anaphase transition of cell cycle	0.00022976	0.00233154	0.001851	TraesCS6D02G157200/TraesCS6B02G195800/TraesCS2A02G226000/TraesCS3D02G380600/TraesCS3B02G419700/TraesCSU02G081200/TraesCS3A02G389100/TraesCS6B02G377000/TraesCS6D02G327000/TraesCS2B02G249400/TraesCS6A02G168100	11
	GO:0051983	regulation of chromosome segregation	0.00022976	0.00233154	0.001851	TraesCS6D02G157200/TraesCS6B02G195800/TraesCS2A02G226000/TraesCS3D02G380600/TraesCS3B02G419700/TraesCSU02G081200/TraesCS3A02G389100/TraesCS6B02G377000/TraesCS6D02G327000/TraesCS2B02G249400/TraesCS6A02G168100	11
	GO:1902099	regulation of metaphase/anaphase transition of cell cycle	0.00022976	0.00233154	0.001851	TraesCS6D02G157200/TraesCS6B02G195800/TraesCS2A02G226000/TraesCS3D02G380600/TraesCS3B02G419700/TraesCSU02G081200/TraesCS3A02G389100/TraesCS6B02G377000/TraesCS6D02G327000/TraesCS2B02G249400/TraesCS6A02G168100	11
	GO:1905818	regulation of chromosome separation	0.00022976	0.00233154	0.001851	TraesCS6D02G157200/TraesCS6B02G195800/TraesCS2A02G226000/TraesCS3D02G380600/TraesCS3B02G419700/TraesCSU02G081200/TraesCS3A02G389100/TraesCS6B02G377000/TraesCS6D02G327000/TraesCS2B02G249400/TraesCS6A02G168100	11
	GO:0045489	pectin biosynthetic process	0.000242235	0.00244425	0.00194047	TraesCS7A02G192000/TraesCS7D02G193000/TraesCS7B02G097000/TraesCS1D02G376900/TraesCS5B02G320100/TraesCS4D02G026900/TraesCS4A02G131800/TraesCS5B02G142900/TraesCS5D02G148100/TraesCS7B02G473600/TraesCS5A02G143800/TraesCS1A02G370800/TraesCS7A02G550200/TraesCS5B02G255700/TraesCS5A02G256400/TraesCS5D02G264700/TraesCS4B02G029400/TraesCS2B02G120200	18
	GO:0007062	sister chromatid cohesion	0.000244218	0.00245041	0.00194536	TraesCS2B02G364900/TraesCS6A02G231400/TraesCS6B02G249900/TraesCS6D02G203700/TraesCS2D02G345300/TraesCS3B02G413400/TraesCS3B02G112900/TraesCS2A02G274200/TraesCS2B02G292400/TraesCS1A02G420000/TraesCS1D02G453100/TraesCS7B02G122400/TraesCS7D02G217100/TraesCS7A02G215200/TraesCS1B02G479800/TraesCS3D02G373800/TraesCS3A02G380700/TraesCS4A02G090100/TraesCS3A02G097200/TraesCS4B02G214100/TraesCS1A02G445000/…	22
	GO:0010639	negative regulation of organelle organization	0.000250884	0.00250323	0.0019873	TraesCS6D02G157200/TraesCS6B02G195800/TraesCS3B02G127200/TraesCS1B02G122300/TraesCS2A02G226000/TraesCS1A02G094200/TraesCS5D02G123800/TraesCS3D02G380600/TraesCS2D02G432400/TraesCS1A02G135100/TraesCS3B02G419700/TraesCS3B02G546200/TraesCS3A02G389100/TraesCS1D02G264100/TraesCS1D02G131600/TraesCS1B02G274600/TraesCS1A02G264000/TraesCS2B02G249400/TraesCS6A02G168100/TraesCS4A02G147200	20
	GO:0009644	response to high light intensity	0.000262859	0.00260814	0.00207059	TraesCS4B02G371900/TraesCS2D02G194000/TraesCS7D02G280600/TraesCS5A02G498700/TraesCS4D02G323400/TraesCS7A02G227100/TraesCS7A02G282100/TraesCS6A02G408400/TraesCS2B02G213000/TraesCS4B02G326700/TraesCS7B02G179200/TraesCS6B02G433000/TraesCS2A02G193800/TraesCS6D02G258000/TraesCS6A02G277400	15
	GO:0006664	glycolipid metabolic process	0.000344978	0.00338533	0.00268759	TraesCS5A02G060700/TraesCS4B02G399000/TraesCS5D02G131700/TraesCS1D02G061100/TraesCS3B02G367800/TraesCS3B02G113200/TraesCS1A02G060100/TraesCS3A02G412600/TraesCS5A02G221800/TraesCS7B02G221400/TraesCS7D02G317300/TraesCS5B02G220600/TraesCS2D02G267700/TraesCS6B02G040500/TraesCS3D02G407300/TraesCS1A02G241900/TraesCS1D02G241800/TraesCS5A02G123800/TraesCS2D02G368500/TraesCS2A02G460000/TraesCS3B02G402100/…	43
	GO:1903509	liposaccharide metabolic process	0.000344978	0.00338533	0.00268759	TraesCS5A02G060700/TraesCS4B02G399000/TraesCS5D02G131700/TraesCS1D02G061100/TraesCS3B02G367800/TraesCS3B02G113200/TraesCS1A02G060100/TraesCS3A02G412600/TraesCS5A02G221800/TraesCS7B02G221400/TraesCS7D02G317300/TraesCS5B02G220600/TraesCS2D02G267700/TraesCS6B02G040500/TraesCS3D02G407300/TraesCS1A02G241900/TraesCS1D02G241800/TraesCS5A02G123800/TraesCS2D02G368500/TraesCS2A02G460000/TraesCS3B02G402100/…	43
	GO:0009734	auxin-activated signaling pathway	0.000370244	0.00359378	0.00285308	TraesCS3B02G127400/TraesCS5A02G092400/TraesCS5D02G104600/TraesCS7A02G446900/TraesCS7D02G339300/TraesCS7B02G242800/TraesCS7A02G331100/TraesCS7D02G191600/TraesCS7A02G492400/TraesCS1A02G396400/TraesCS1A02G067900/TraesCS5A02G058600/TraesCS5B02G058500/TraesCS5D02G069200/TraesCS5D02G069300/TraesCS6D02G378300/TraesCS3B02G486000/TraesCS2D02G162900/TraesCS2A02G157000/TraesCS3A02G246000/TraesCS6A02G113000/…	47
	GO:0071365	cellular response to auxin stimulus	0.000370244	0.00359378	0.00285308	TraesCS3B02G127400/TraesCS5A02G092400/TraesCS5D02G104600/TraesCS7A02G446900/TraesCS7D02G339300/TraesCS7B02G242800/TraesCS7A02G331100/TraesCS7D02G191600/TraesCS7A02G492400/TraesCS1A02G396400/TraesCS1A02G067900/TraesCS5A02G058600/TraesCS5B02G058500/TraesCS5D02G069200/TraesCS5D02G069300/TraesCS6D02G378300/TraesCS3B02G486000/TraesCS2D02G162900/TraesCS2A02G157000/TraesCS3A02G246000/TraesCS6A02G113000/…	47
	GO:0005977	glycogen metabolic process	0.000415211	0.00398692	0.00316519	TraesCS5D02G182600/TraesCS5B02G175800/TraesCS5A02G353700/TraesCS7D02G535400/TraesCS2A02G293400/TraesCS2B02G309500/TraesCS2D02G290800/TraesCS5A02G472000/TraesCS5D02G484500/TraesCS5D02G361000/TraesCS7A02G549100/TraesCS7D02G344000/TraesCS7B02G248000/TraesCS7A02G336400/TraesCS3A02G366400/TraesCS3B02G398000/TraesCS5D02G255800/TraesCS5B02G400000	18
	GO:0006112	energy reserve metabolic process	0.000415211	0.00398692	0.00316519	TraesCS5D02G182600/TraesCS5B02G175800/TraesCS5A02G353700/TraesCS7D02G535400/TraesCS2A02G293400/TraesCS2B02G309500/TraesCS2D02G290800/TraesCS5A02G472000/TraesCS5D02G484500/TraesCS5D02G361000/TraesCS7A02G549100/TraesCS7D02G344000/TraesCS7B02G248000/TraesCS7A02G336400/TraesCS3A02G366400/TraesCS3B02G398000/TraesCS5D02G255800/TraesCS5B02G400000	18
	GO:0005996	monosaccharide metabolic process	0.000455869	0.00435392	0.00345655	TraesCS2B02G432900/TraesCS5A02G132300/TraesCS6D02G122300/TraesCS2D02G098000/TraesCS4B02G205200/TraesCS5A02G056400/TraesCS4A02G099100/TraesCS2B02G223700/TraesCS5D02G067600/TraesCS4B02G047300/TraesCS4D02G180300/TraesCS1D02G141700/TraesCS1B02G158900/TraesCS1B02G094700/TraesCS5B02G276600/TraesCS4A02G018000/TraesCS1D02G078400/TraesCS1A02G142900/TraesCS3A02G367000/TraesCS3B02G398300/TraesCS3D02G370700/…	92
	GO:0046364	monosaccharide biosynthetic process	0.0005337	0.00507015	0.00402516	TraesCS5A02G132300/TraesCS2D02G098000/TraesCS5A02G056400/TraesCS5D02G067600/TraesCS3A02G367000/TraesCS3B02G398300/TraesCS3D02G370700/TraesCS3B02G410400/TraesCS1D02G313800/TraesCS4A02G093100/TraesCS5D02G140400/TraesCS3A02G377600/TraesCS4B02G161300/TraesCS1A02G040600/TraesCS5B02G132600/TraesCS4A02G163700/TraesCS6B02G187500	17
	GO:0051784	negative regulation of nuclear division	0.000556297	0.00525686	0.00417339	TraesCS6D02G157200/TraesCS6B02G195800/TraesCS2A02G226000/TraesCS5D02G123800/TraesCS3D02G380600/TraesCS1A02G135100/TraesCS3B02G419700/TraesCS3A02G389100/TraesCS1D02G131600/TraesCS2B02G249400/TraesCS6A02G168100	11
	GO:0071669	plant-type cell wall organization or biogenesis	0.000586736	0.00551532	0.00437858	TraesCS7A02G192000/TraesCS7D02G193000/TraesCS7B02G097000/TraesCS2D02G391600/TraesCS2A02G400900/TraesCS2A02G393700/TraesCS7D02G294300/TraesCS2B02G411700/TraesCS6D02G364400/TraesCS4B02G084800/TraesCS4D02G082700/TraesCS6B02G418400/TraesCS6A02G379800/TraesCS3B02G024000/TraesCS3B02G120700/TraesCS3B02G474200/TraesCS2B02G419000/TraesCS3B02G272700/TraesCS2D02G080500/TraesCS3B02G299100/TraesCS5A02G392000/…	45
	GO:0051353	positive regulation of oxidoreductase activity	0.000635677	0.00591312	0.00469439	TraesCS6B02G371500/TraesCS6D02G320800/TraesCS6A02G340300/TraesCS5D02G219500/TraesCS5B02G211200/TraesCS5A02G212500/TraesCS3B02G093400/TraesCS7A02G161000/TraesCS7B02G066000/TraesCS7D02G162300	10
	GO:1902749	regulation of cell cycle G2/M phase transition	0.000635677	0.00591312	0.00469439	TraesCS3B02G174000/TraesCS7D02G247700/TraesCS7A02G248700/TraesCS1A02G162200/TraesCS1B02G178800/TraesCS1D02G159000/TraesCS1B02G336400/TraesCS1D02G324400/TraesCS4D02G262700/TraesCS4A02G041600	10
	GO:0051656	establishment of organelle localization	0.000651115	0.00602535	0.00478349	TraesCS2A02G488400/TraesCS2B02G516000/TraesCS5A02G482600/TraesCS5A02G487800/TraesCS7A02G174900/TraesCS7D02G176200/TraesCS2D02G427900/TraesCS2B02G450900/TraesCS2D02G173700/TraesCS2D02G227600/TraesCS5D02G105200/TraesCS3B02G070600/TraesCS5D02G502700/TraesCS2D02G107200/TraesCS2A02G430300/TraesCS6D02G022300/TraesCS7B02G079700/TraesCS6A02G019400/TraesCS5D02G496100/TraesCS2B02G469400/TraesCS5B02G099000/…	26
	GO:0045786	negative regulation of cell cycle	0.000685337	0.00617574	0.00490288	TraesCS3B02G174000/TraesCS1A02G396600/TraesCS6D02G157200/TraesCS6B02G195800/TraesCS1D02G404500/TraesCS3B02G218300/TraesCS1A02G162200/TraesCS2A02G226000/TraesCS1B02G178800/TraesCS1D02G159000/TraesCS5D02G123800/TraesCS3D02G380600/TraesCS1A02G135100/TraesCS3B02G419700/TraesCS3A02G389100/TraesCS1D02G131600/TraesCS2B02G249400/TraesCS6A02G168100	18
	GO:0006164	purine nucleotide biosynthetic process	0.000685802	0.00617574	0.00490288	TraesCS1A02G444300/TraesCS4B02G180400/TraesCS5B02G509100/TraesCS6D02G255500/TraesCS1A02G379000/TraesCS4A02G276300/TraesCS4A02G364400/TraesCS5D02G509100/TraesCS5A02G092400/TraesCS5D02G104600/TraesCS2A02G223600/TraesCS2D02G229600/TraesCS2B02G273900/TraesCS4A02G247600/TraesCS4B02G204500/TraesCS4D02G205400/TraesCS1B02G297700/TraesCS2D02G356900/TraesCS1A02G417500/TraesCS3B02G159900/TraesCS5B02G030400/…	59
	GO:0006546	glycine catabolic process	0.000694066	0.00617574	0.00490288	TraesCS6D02G147700/TraesCS6A02G163500/TraesCS6D02G291600/TraesCS6B02G342400/TraesCS6A02G312200/TraesCS2A02G467900/TraesCS3A02G250200/TraesCS3B02G279700/TraesCS3D02G250600	9
	GO:0043622	cortical microtubule organization	0.000694066	0.00617574	0.00490288	TraesCS1D02G103700/TraesCS2D02G183100/TraesCS3B02G299100/TraesCS1D02G265200/TraesCS1A02G265000/TraesCS1B02G275700/TraesCS1B02G284600/TraesCS2B02G414600/TraesCS3D02G265900	9
	GO:0070507	regulation of microtubule cytoskeleton organization	0.000694066	0.00617574	0.00490288	TraesCS2D02G232300/TraesCS5D02G176100/TraesCS5B02G177500/TraesCS5A02G179700/TraesCS5B02G168800/TraesCS2B02G250000/TraesCS2A02G233300/TraesCS4D02G248200/TraesCS4A02G056100	9
	GO:0006167	AMP biosynthetic process	0.000701946	0.00617574	0.00490288	TraesCS4A02G276300/TraesCS2D02G356900/TraesCS4B02G037400/TraesCS4D02G034700/TraesCS4D02G181900/TraesCS4A02G013500/TraesCS4D02G289300/TraesCS4B02G290200	8
	GO:0010496	intercellular transport	0.000701946	0.00617574	0.00490288	TraesCS5D02G259800/TraesCS6D02G216300/TraesCS6A02G234000/TraesCS5B02G251000/TraesCS7D02G215500/TraesCS7B02G120700/TraesCS7A02G213500/TraesCS6B02G262800	8
	GO:0010497	plasmodesmata-mediated intercellular transport	0.000701946	0.00617574	0.00490288	TraesCS5D02G259800/TraesCS6D02G216300/TraesCS6A02G234000/TraesCS5B02G251000/TraesCS7D02G215500/TraesCS7B02G120700/TraesCS7A02G213500/TraesCS6B02G262800	8
	GO:0019852	L-ascorbic acid metabolic process	0.000701946	0.00617574	0.00490288	TraesCS5A02G132300/TraesCS5A02G056400/TraesCS5D02G067600/TraesCS1A02G045700/TraesCS5D02G140400/TraesCS4B02G161300/TraesCS5B02G132600/TraesCS4A02G163700	8
	GO:0046246	terpene biosynthetic process	0.000701946	0.00617574	0.00490288	TraesCS7B02G482000/TraesCS6D02G234200/TraesCS6B02G272800/TraesCS7D02G553300/TraesCS7A02G557300/TraesCS2D02G246100/TraesCS2A02G239200/TraesCS2B02G257300	8
	GO:0009735	response to cytokinin	0.0009193	0.00804838	0.00638956	TraesCS3A02G435700/TraesCS3D02G428300/TraesCS5A02G513500/TraesCS2D02G096900/TraesCS4D02G339700/TraesCS4B02G344600/TraesCS2A02G097600/TraesCS1A02G396600/TraesCS5B02G531400/TraesCS4A02G125000/TraesCS4B02G179400/TraesCS6D02G054100/TraesCS4B02G157100/TraesCS3A02G151100/TraesCS4D02G212000/TraesCS4A02G093100/TraesCS4B02G211400/TraesCS7D02G284400/TraesCS7B02G184100/TraesCS7A02G291600/TraesCS1D02G404500/…	31
	GO:0051783	regulation of nuclear division	0.000969776	0.00844888	0.00670751	TraesCS6D02G157200/TraesCS6B02G195800/TraesCS2A02G226000/TraesCS2B02G352700/TraesCS5D02G123800/TraesCS3D02G380600/TraesCS1A02G135100/TraesCS3B02G419700/TraesCS3A02G389100/TraesCS1D02G131600/TraesCS2B02G249400/TraesCS6A02G168100	12
	GO:0006497	protein lipidation	0.00108477	0.00935942	0.00743039	TraesCS5A02G060700/TraesCS2D02G455700/TraesCS4B02G399000/TraesCS5D02G131700/TraesCS1D02G061100/TraesCS3B02G367800/TraesCS3D02G431100/TraesCS3B02G113200/TraesCS1A02G060100/TraesCS3A02G412600/TraesCS6B02G040500/TraesCS3D02G407300/TraesCS2D02G201800/TraesCS5A02G123800/TraesCS2D02G368500/TraesCS2A02G460000/TraesCS2B02G481700/TraesCS5B02G310600/TraesCS4B02G353500/TraesCS2B02G389300/TraesCS4D02G347500/…	36
	GO:0042158	lipoprotein biosynthetic process	0.00108477	0.00935942	0.00743039	TraesCS5A02G060700/TraesCS2D02G455700/TraesCS4B02G399000/TraesCS5D02G131700/TraesCS1D02G061100/TraesCS3B02G367800/TraesCS3D02G431100/TraesCS3B02G113200/TraesCS1A02G060100/TraesCS3A02G412600/TraesCS6B02G040500/TraesCS3D02G407300/TraesCS2D02G201800/TraesCS5A02G123800/TraesCS2D02G368500/TraesCS2A02G460000/TraesCS2B02G481700/TraesCS5B02G310600/TraesCS4B02G353500/TraesCS2B02G389300/TraesCS4D02G347500/…	36
	GO:0005983	starch catabolic process	0.00114986	0.00982606	0.00780085	TraesCS1D02G440600/TraesCS1B02G466300/TraesCS7D02G535400/TraesCS2A02G293400/TraesCS2B02G309500/TraesCS2D02G290800/TraesCS7B02G286700/TraesCS7A02G549100/TraesCS7D02G380400/TraesCS7D02G344000/TraesCS1A02G431500/TraesCS4B02G360800/TraesCS5A02G529100/TraesCS5D02G255800/TraesCS2D02G287800/TraesCS7A02G133500	16
	GO:0006553	lysine metabolic process	0.00114986	0.00982606	0.00780085	TraesCS2D02G395600/TraesCS1D02G094400/TraesCS5A02G524800/TraesCS1A02G102500/TraesCS2A02G397900/TraesCS4A02G069000/TraesCS1B02G113300/TraesCS6D02G112400/TraesCS4B02G226100/TraesCS3A02G442100/TraesCS3D02G434800/TraesCS3B02G475900/TraesCS6A02G122300/TraesCS5A02G083200/TraesCS5D02G095700/TraesCS5B02G089300	16
	GO:0016114	terpenoid biosynthetic process	0.00116429	0.00990197	0.00786111	TraesCS3B02G335100/TraesCS1B02G220700/TraesCS6A02G197700/TraesCS1A02G206900/TraesCS1D02G210200/TraesCS1B02G266500/TraesCS7B02G482000/TraesCS5A02G465100/TraesCS3B02G175900/TraesCS3A02G301500/TraesCS2D02G542600/TraesCS2A02G541400/TraesCS6B02G218700/TraesCS5D02G026000/TraesCS7B02G131400/TraesCS7D02G553300/TraesCS2D02G314900/TraesCS3D02G156500/TraesCS3A02G148700/TraesCS4D02G299000/TraesCS2B02G335400/…	42
	GO:0044839	cell cycle G2/M phase transition	0.0011936	0.0100555	0.007983	TraesCS3B02G174000/TraesCS7D02G247700/TraesCS7A02G248700/TraesCS1A02G162200/TraesCS1B02G178800/TraesCS1D02G159000/TraesCS1B02G336400/TraesCS6A02G343500/TraesCS1D02G324400/TraesCS4D02G262700/TraesCS4A02G041600	11
	GO:0061640	cytoskeleton-dependent cytokinesis	0.0011936	0.0100555	0.007983	TraesCS7D02G294300/TraesCS3B02G324500/TraesCS1D02G240400/TraesCS3B02G206600/TraesCS2D02G093700/TraesCS2A02G095300/TraesCS2B02G110500/TraesCS5B02G517500/TraesCS5D02G517200/TraesCS6A02G077800/TraesCSU02G142500	11
	GO:0006284	base-excision repair	0.00129597	0.0107656	0.00854676	TraesCS2D02G355000/TraesCS7A02G518500/TraesCS2D02G022800/TraesCS2A02G022000/TraesCS3A02G328700/TraesCS7D02G508400/TraesCS1D02G352500/TraesCS1A02G278000/TraesCS1D02G277100/TraesCS1B02G286900/TraesCS1B02G377800/TraesCS4B02G083100/TraesCS3D02G346700/TraesCS3B02G385400/TraesCS3A02G352700/TraesCS2A02G354000/TraesCS5B02G513500/TraesCS7B02G434500/TraesCS5D02G514000	19
	GO:0009826	unidimensional cell growth	0.00129597	0.0107656	0.00854676	TraesCS5A02G095100/TraesCS6D02G370600/TraesCSU02G116100/TraesCS7D02G106400/TraesCS6A02G385900/TraesCS2D02G130800/TraesCS7A02G111300/TraesCS6A02G189700/TraesCS7D02G458300/TraesCS2A02G176000/TraesCS2D02G183400/TraesCS2B02G281200/TraesCS2A02G261000/TraesCS2D02G262900/TraesCS2B02G202300/TraesCS7B02G372700/TraesCS7A02G470900/TraesCS6A02G225600/TraesCS6B02G256000	19
	GO:0015780	nucleotide-sugar transmembrane transport	0.00129597	0.0107656	0.00854676	TraesCS2D02G202900/TraesCS2A02G359100/TraesCS2D02G358100/TraesCS2B02G222600/TraesCS2A02G184800/TraesCS5B02G138900/TraesCS5D02G151900/TraesCS5A02G140600/TraesCS3B02G428500/TraesCS3D02G390500/TraesCS3A02G396500/TraesCS6D02G198300/TraesCS3B02G112800/TraesCS5B02G179200/TraesCS5D02G185800/TraesCS2A02G380500/TraesCS7B02G276400/TraesCS7A02G351700/TraesCS7D02G371200	19
	GO:0042157	lipoprotein metabolic process	0.0014014	0.0115875	0.00919927	TraesCS5A02G060700/TraesCS2D02G455700/TraesCS4B02G399000/TraesCS5D02G131700/TraesCS1D02G061100/TraesCS3B02G367800/TraesCS3D02G431100/TraesCS3B02G113200/TraesCS1A02G060100/TraesCS3A02G412600/TraesCS6B02G040500/TraesCS3D02G407300/TraesCS2D02G201800/TraesCS5A02G123800/TraesCS2D02G368500/TraesCS2A02G460000/TraesCS2B02G481700/TraesCS5B02G310600/TraesCS4B02G353500/TraesCS2B02G389300/TraesCS4D02G347500/…	36
	GO:0019747	regulation of isoprenoid metabolic process	0.00144751	0.011859	0.00941477	TraesCS6A02G197700/TraesCS5A02G465100/TraesCS3B02G175900/TraesCS6B02G218700/TraesCS3D02G156500/TraesCS3A02G148700/TraesCS2D02G246100/TraesCS2A02G239200/TraesCS6D02G183000/TraesCS2B02G257300	10
	GO:0051606	detection of stimulus	0.00144751	0.011859	0.00941477	TraesCS5A02G092400/TraesCS5D02G104600/TraesCS7D02G291200/TraesCS4A02G262900/TraesCS5D02G401000/TraesCS5A02G391300/TraesCS4D02G183400/TraesCS5B02G396200/TraesCS4B02G182400/TraesCS7A02G293300	10
	GO:0072522	purine-containing compound biosynthetic process	0.00150021	0.0122346	0.00971299	TraesCS1A02G444300/TraesCS4B02G180400/TraesCS5B02G509100/TraesCS6D02G255500/TraesCS6A02G230100/TraesCS1A02G379000/TraesCS4A02G276300/TraesCS4A02G364400/TraesCS5D02G509100/TraesCS5A02G092400/TraesCS5D02G104600/TraesCS2A02G223600/TraesCS2D02G229600/TraesCS2B02G273900/TraesCS4A02G247600/TraesCS4B02G204500/TraesCS4D02G205400/TraesCS1B02G297700/TraesCS2D02G356900/TraesCS1A02G417500/TraesCS3B02G159900/…	65
	GO:0009451	RNA modification	0.00151091	0.0122658	0.00973776	TraesCS2B02G287800/TraesCS3D02G309800/TraesCS7A02G307000/TraesCS4D02G153900/TraesCS2A02G465400/TraesCS7A02G231400/TraesCS3B02G566600/TraesCS2D02G130400/TraesCS4D02G199700/TraesCS3B02G297000/TraesCS6A02G254900/TraesCS7A02G131800/TraesCS4A02G046100/TraesCS4B02G259700/TraesCS4B02G269400/TraesCS2A02G437600/TraesCS2D02G434600/TraesCS7D02G303900/TraesCS4D02G268600/TraesCS7A02G534400/TraesCS7B02G207300/…	86
	GO:0046474	glycerophospholipid biosynthetic process	0.00153336	0.0123917	0.00983772	TraesCS5A02G060700/TraesCS4B02G399000/TraesCS5D02G131700/TraesCS1D02G061100/TraesCS6D02G147900/TraesCS3D02G258900/TraesCS3B02G367800/TraesCS3B02G113200/TraesCS1A02G060100/TraesCS3A02G412600/TraesCS6B02G186200/TraesCS6B02G040500/TraesCS3A02G176300/TraesCS3D02G407300/TraesCS3B02G291700/TraesCS1D02G198700/TraesCS3A02G258800/TraesCS5A02G123800/TraesCS2D02G368500/TraesCS2A02G460000/TraesCS2B02G481700/…	56
	GO:0009553	embryo sac development	0.00154843	0.0124014	0.00984536	TraesCS2D02G133900/TraesCS1B02G094700/TraesCS1D02G078400/TraesCS2A02G058700/TraesCS7B02G201200/TraesCS2D02G057900/TraesCS4B02G138200/TraesCS3A02G400400/TraesCS2B02G361700/TraesCS2D02G341700/TraesCS1D02G160000/TraesCS1A02G163400/TraesCS5D02G176100/TraesCS5B02G168800/TraesCS5A02G174300/TraesCS2D02G093700/TraesCS2A02G095300/TraesCS2B02G110500/TraesCS5D02G178900/TraesCS7D02G296000/TraesCS1A02G076000/…	24
	GO:0071478	cellular response to radiation	0.00154843	0.0124014	0.00984536	TraesCS3A02G297500/TraesCS5A02G092400/TraesCS5D02G104600/TraesCS3D02G304800/TraesCS5B02G563800/TraesCS7D02G292000/TraesCS7A02G297900/TraesCS2D02G271600/TraesCS5D02G551200/TraesCS4A02G315700/TraesCS7B02G184800/TraesCS2D02G317500/TraesCS3B02G339200/TraesCS1A02G162200/TraesCS6A02G203300/TraesCS6B02G224100/TraesCS6D02G187200/TraesCS4A02G262900/TraesCS5D02G401000/TraesCS5A02G391300/TraesCS4D02G183400/…	24
	GO:0043038	amino acid activation	0.00159398	0.0126526	0.0100449	TraesCS4D02G252700/TraesCS5D02G380100/TraesCS4B02G252400/TraesCS5D02G154200/TraesCS6D02G210000/TraesCS2D02G261300/TraesCS2B02G560200/TraesCS5A02G137800/TraesCS3A02G275700/TraesCS2B02G279400/TraesCS2A02G530800/TraesCS5B02G136500/TraesCS4A02G180300/TraesCS5D02G366500/TraesCS1D02G148500/TraesCS2A02G520300/TraesCS2B02G549500/TraesCS7B02G103200/TraesCS6B02G256400/TraesCS2D02G532700/TraesCS6A02G225200/…	69
	GO:0043039	tRNA aminoacylation	0.00159398	0.0126526	0.0100449	TraesCS4D02G252700/TraesCS5D02G380100/TraesCS4B02G252400/TraesCS5D02G154200/TraesCS6D02G210000/TraesCS2D02G261300/TraesCS2B02G560200/TraesCS5A02G137800/TraesCS3A02G275700/TraesCS2B02G279400/TraesCS2A02G530800/TraesCS5B02G136500/TraesCS4A02G180300/TraesCS5D02G366500/TraesCS1D02G148500/TraesCS2A02G520300/TraesCS2B02G549500/TraesCS7B02G103200/TraesCS6B02G256400/TraesCS2D02G532700/TraesCS6A02G225200/…	69
	GO:0043069	negative regulation of programmed cell death	0.00171682	0.0135674	0.0107711	TraesCS1A02G243700/TraesCS1A02G279500/TraesCS1D02G278800/TraesCS1D02G243700/TraesCS1B02G255100/TraesCS3A02G282800/TraesCS3B02G316500/TraesCS3D02G282800/TraesCS1B02G288600	9
	GO:0032011	ARF protein signal transduction	0.00183372	0.0143258	0.0113731	TraesCS4D02G016900/TraesCS4A02G067400/TraesCS4B02G224700/TraesCS4D02G225300/TraesCS5A02G361300/TraesCS5D02G370200/TraesCS5B02G363900/TraesCS4B02G018700/TraesCS2B02G230000/TraesCS2D02G212800/TraesCS7A02G398300/TraesCS2A02G202900	12
	GO:0032012	regulation of ARF protein signal transduction	0.00183372	0.0143258	0.0113731	TraesCS4D02G016900/TraesCS4A02G067400/TraesCS4B02G224700/TraesCS4D02G225300/TraesCS5A02G361300/TraesCS5D02G370200/TraesCS5B02G363900/TraesCS4B02G018700/TraesCS2B02G230000/TraesCS2D02G212800/TraesCS7A02G398300/TraesCS2A02G202900	12
	GO:0051493	regulation of cytoskeleton organization	0.00194478	0.0143258	0.0113731	TraesCS6D02G194100/TraesCS6A02G211000/TraesCS4B02G026200/TraesCS2D02G232300/TraesCS2D02G204600/TraesCS1A02G333600/TraesCS5B02G550400/TraesCS4B02G308000/TraesCS4A02G408900/TraesCS4D02G306200/TraesCS3B02G127200/TraesCS1B02G122300/TraesCS1A02G094200/TraesCS5D02G176100/TraesCS5B02G177500/TraesCS5A02G179700/TraesCS2A02G385000/TraesCS2B02G402000/TraesCS7D02G472400/TraesCS5B02G168800/TraesCS2D02G432400/…	28
	GO:0000281	mitotic cytokinesis	0.00196518	0.0143258	0.0113731	TraesCS7D02G294300/TraesCS3B02G324500/TraesCS1D02G240400/TraesCS3B02G206600/TraesCS5B02G517500/TraesCS5D02G517200/TraesCS6A02G077800/TraesCSU02G142500	8
	GO:0006722	triterpenoid metabolic process	0.00196518	0.0143258	0.0113731	TraesCS7B02G131400/TraesCS6D02G099400/TraesCS5B02G545900/TraesCS6A02G111400/TraesCS7D02G233100/TraesCS6B02G139000/TraesCS6A02G110800/TraesCS7A02G232900	8
	GO:0007094	mitotic spindle assembly checkpoint signaling	0.00196518	0.0143258	0.0113731	TraesCS6D02G157200/TraesCS6B02G195800/TraesCS2A02G226000/TraesCS3D02G380600/TraesCS3B02G419700/TraesCS3A02G389100/TraesCS2B02G249400/TraesCS6A02G168100	8
	GO:0016104	triterpenoid biosynthetic process	0.00196518	0.0143258	0.0113731	TraesCS7B02G131400/TraesCS6D02G099400/TraesCS5B02G545900/TraesCS6A02G111400/TraesCS7D02G233100/TraesCS6B02G139000/TraesCS6A02G110800/TraesCS7A02G232900	8
	GO:0031577	spindle checkpoint signaling	0.00196518	0.0143258	0.0113731	TraesCS6D02G157200/TraesCS6B02G195800/TraesCS2A02G226000/TraesCS3D02G380600/TraesCS3B02G419700/TraesCS3A02G389100/TraesCS2B02G249400/TraesCS6A02G168100	8
	GO:0033046	negative regulation of sister chromatid segregation	0.00196518	0.0143258	0.0113731	TraesCS6D02G157200/TraesCS6B02G195800/TraesCS2A02G226000/TraesCS3D02G380600/TraesCS3B02G419700/TraesCS3A02G389100/TraesCS2B02G249400/TraesCS6A02G168100	8
	GO:0033047	regulation of mitotic sister chromatid segregation	0.00196518	0.0143258	0.0113731	TraesCS6D02G157200/TraesCS6B02G195800/TraesCS2A02G226000/TraesCS3D02G380600/TraesCS3B02G419700/TraesCS3A02G389100/TraesCS2B02G249400/TraesCS6A02G168100	8
	GO:0033048	negative regulation of mitotic sister chromatid segregation	0.00196518	0.0143258	0.0113731	TraesCS6D02G157200/TraesCS6B02G195800/TraesCS2A02G226000/TraesCS3D02G380600/TraesCS3B02G419700/TraesCS3A02G389100/TraesCS2B02G249400/TraesCS6A02G168100	8
	GO:0045841	negative regulation of mitotic metaphase/anaphase transition	0.00196518	0.0143258	0.0113731	TraesCS6D02G157200/TraesCS6B02G195800/TraesCS2A02G226000/TraesCS3D02G380600/TraesCS3B02G419700/TraesCS3A02G389100/TraesCS2B02G249400/TraesCS6A02G168100	8
	GO:0046033	AMP metabolic process	0.00196518	0.0143258	0.0113731	TraesCS4A02G276300/TraesCS2D02G356900/TraesCS4B02G037400/TraesCS4D02G034700/TraesCS4D02G181900/TraesCS4A02G013500/TraesCS4D02G289300/TraesCS4B02G290200	8
	GO:0051985	negative regulation of chromosome segregation	0.00196518	0.0143258	0.0113731	TraesCS6D02G157200/TraesCS6B02G195800/TraesCS2A02G226000/TraesCS3D02G380600/TraesCS3B02G419700/TraesCS3A02G389100/TraesCS2B02G249400/TraesCS6A02G168100	8
	GO:0071173	spindle assembly checkpoint signaling	0.00196518	0.0143258	0.0113731	TraesCS6D02G157200/TraesCS6B02G195800/TraesCS2A02G226000/TraesCS3D02G380600/TraesCS3B02G419700/TraesCS3A02G389100/TraesCS2B02G249400/TraesCS6A02G168100	8
	GO:0071174	mitotic spindle checkpoint signaling	0.00196518	0.0143258	0.0113731	TraesCS6D02G157200/TraesCS6B02G195800/TraesCS2A02G226000/TraesCS3D02G380600/TraesCS3B02G419700/TraesCS3A02G389100/TraesCS2B02G249400/TraesCS6A02G168100	8
	GO:1902100	negative regulation of metaphase/anaphase transition of cell cycle	0.00196518	0.0143258	0.0113731	TraesCS6D02G157200/TraesCS6B02G195800/TraesCS2A02G226000/TraesCS3D02G380600/TraesCS3B02G419700/TraesCS3A02G389100/TraesCS2B02G249400/TraesCS6A02G168100	8
	GO:1905819	negative regulation of chromosome separation	0.00196518	0.0143258	0.0113731	TraesCS6D02G157200/TraesCS6B02G195800/TraesCS2A02G226000/TraesCS3D02G380600/TraesCS3B02G419700/TraesCS3A02G389100/TraesCS2B02G249400/TraesCS6A02G168100	8
	GO:2000816	negative regulation of mitotic sister chromatid separation	0.00196518	0.0143258	0.0113731	TraesCS6D02G157200/TraesCS6B02G195800/TraesCS2A02G226000/TraesCS3D02G380600/TraesCS3B02G419700/TraesCS3A02G389100/TraesCS2B02G249400/TraesCS6A02G168100	8
	GO:0006066	alcohol metabolic process	0.00208673	0.01515	0.0120275	TraesCS6D02G147900/TraesCS3A02G241300/TraesCS2B02G315300/TraesCS5D02G312400/TraesCS5A02G324200/TraesCS6A02G386600/TraesCS6D02G371200/TraesCS6B02G425700/TraesCS3D02G241500/TraesCS7B02G482000/TraesCS5A02G465100/TraesCS4D02G021400/TraesCS4B02G023800/TraesCS6B02G186200/TraesCS3B02G175900/TraesCS7A02G376800/TraesCS7D02G373100/TraesCS7B02G278200/TraesCS5A02G545700/TraesCS3A02G176300/TraesCS4B02G235100/…	49
	GO:0006721	terpenoid metabolic process	0.00214773	0.0155297	0.012329	TraesCS3B02G335100/TraesCS4D02G003100/TraesCS1B02G220700/TraesCS6A02G197700/TraesCS1A02G206900/TraesCS4A02G311300/TraesCS1D02G210200/TraesCS1B02G266500/TraesCS7B02G482000/TraesCS5A02G465100/TraesCS3B02G175900/TraesCS2D02G279300/TraesCS4B02G003000/TraesCS3A02G301500/TraesCS2D02G542600/TraesCS2A02G541400/TraesCS6B02G218700/TraesCS2A02G280500/TraesCS5D02G026000/TraesCS7B02G131400/TraesCS7D02G553300/…	47
	GO:0010026	trichome differentiation	0.00232634	0.0167534	0.0133005	TraesCS6B02G144800/TraesCSU02G072700/TraesCS2D02G204600/TraesCS3B02G299100/TraesCS2A02G487500/TraesCS5D02G341200/TraesCS5A02G336500/TraesCS5B02G335500/TraesCS3D02G265900/TraesCS6D02G106700/TraesCS6A02G117100	11
	GO:0009152	purine ribonucleotide biosynthetic process	0.0023402	0.0167856	0.013326	TraesCS1A02G444300/TraesCS4B02G180400/TraesCS5B02G509100/TraesCS6D02G255500/TraesCS1A02G379000/TraesCS4A02G276300/TraesCS4A02G364400/TraesCS5D02G509100/TraesCS5A02G092400/TraesCS5D02G104600/TraesCS2A02G223600/TraesCS2D02G229600/TraesCS2B02G273900/TraesCS4A02G247600/TraesCS4B02G204500/TraesCS4D02G205400/TraesCS2D02G356900/TraesCS1A02G417500/TraesCS3B02G159900/TraesCS5B02G030400/TraesCS4B02G037400/…	53
	GO:0005986	sucrose biosynthetic process	0.00241791	0.0172735	0.0137134	TraesCS3D02G359900/TraesCS3A02G367000/TraesCS3B02G398300/TraesCS3D02G370700/TraesCS3B02G410400/TraesCS4B02G091100/TraesCS4D02G088200/TraesCS4A02G093100/TraesCS4A02G225100/TraesCS3A02G377600/TraesCS6B02G173000/TraesCS7A02G518200/TraesCS7D02G508100/TraesCS7B02G434300/TraesCS6D02G133800	15
	GO:0016036	cellular response to phosphate starvation	0.00253997	0.0180733	0.0143483	TraesCS7D02G231300/TraesCS5B02G121700/TraesCS7A02G231200/TraesCS1A02G281700/TraesCS1A02G241900/TraesCS1D02G241800/TraesCS1D02G280900/TraesCS1B02G290800/TraesCS2D02G246100/TraesCS2A02G239200/TraesCS1B02G253500/TraesCS1B02G415800/TraesCS5A02G120200/TraesCS5D02G124500/TraesCS1A02G388400/TraesCS2B02G257300/TraesCS1A02G251700/TraesCS1D02G251500	18
	GO:0006643	membrane lipid metabolic process	0.00255088	0.0180788	0.0143527	TraesCS5A02G060700/TraesCS4B02G399000/TraesCS5D02G131700/TraesCS5A02G194400/TraesCS1D02G061100/TraesCS7B02G464900/TraesCS3B02G367800/TraesCS3B02G306100/TraesCS1A02G339800/TraesCS1D02G341800/TraesCS3B02G113200/TraesCS1A02G060100/TraesCS3A02G412600/TraesCS5A02G221800/TraesCS5B02G189800/TraesCS7B02G221400/TraesCS7D02G317300/TraesCS5B02G220600/TraesCS2D02G267700/TraesCS6B02G040500/TraesCS3D02G407300/…	57
	GO:0046488	phosphatidylinositol metabolic process	0.00277001	0.0195543	0.015524	TraesCS5A02G060700/TraesCS4B02G399000/TraesCS5D02G131700/TraesCS4D02G039700/TraesCS1D02G061100/TraesCS6D02G147900/TraesCS3B02G367800/TraesCS4B02G042400/TraesCS3B02G113200/TraesCS1A02G060100/TraesCS3A02G412600/TraesCS6B02G186200/TraesCS6B02G040500/TraesCS3A02G176300/TraesCS3D02G407300/TraesCS4A02G274200/TraesCS5A02G123800/TraesCS2D02G368500/TraesCS2A02G460000/TraesCS4D02G015900/TraesCS4A02G296200/…	66
	GO:0048229	gametophyte development	0.00278887	0.01961	0.0155682	TraesCS2D02G133900/TraesCS6A02G092300/TraesCSU02G072700/TraesCS1B02G094700/TraesCS1D02G078400/TraesCS2A02G058700/TraesCS7B02G201200/TraesCS6D02G370600/TraesCS2D02G057900/TraesCS7D02G106400/TraesCS4B02G138200/TraesCS6A02G385900/TraesCS7A02G111300/TraesCS1A02G288700/TraesCS3A02G400400/TraesCS2B02G361700/TraesCS2D02G341700/TraesCS1D02G160000/TraesCS1A02G163400/TraesCS5D02G176100/TraesCS5D02G341200/T…	42
	GO:0009639	response to red or far red light	0.00283884	0.019883	0.015785	TraesCS7A02G108400/TraesCS3A02G297500/TraesCS5A02G092400/TraesCS5D02G104600/TraesCS3D02G304800/TraesCS6A02G290600/TraesCS6B02G320900/TraesCS6D02G271900/TraesCS5A02G213000/TraesCS7B02G006400/TraesCS7A02G227100/TraesCS3D02G495100/TraesCS4D02G129200/TraesCS4A02G122200/TraesCS4B02G182100/TraesCS4D02G183700/TraesCS6B02G213800/TraesCS6D02G171700/TraesCS5B02G175000/TraesCS3B02G339200/TraesCS4B02G134400/…	33
	GO:0006353	DNA-templated transcription, termination	0.00293287	0.0204614	0.0162442	TraesCS4D02G013900/TraesCS3D02G137700/TraesCS3B02G154800/TraesCS4B02G015600/TraesCS4A02G298100/TraesCS6A02G377400/TraesCS3D02G417800/TraesCS6B02G414800/TraesCS3A02G422600/TraesCS2D02G362700	10
	GO:0010215	cellulose microfibril organization	0.00315654	0.0215175	0.0170826	TraesCS6D02G364400/TraesCS4B02G084800/TraesCS4D02G082700/TraesCS6B02G418400/TraesCS6A02G379800/TraesCS5A02G392000/TraesCS5B02G396900/TraesCS5D02G401900/TraesCS5A02G095200/TraesCS5B02G101400/TraesCS5D02G107900/TraesCS5B02G159100/TraesCS5A02G161600/TraesCS3D02G404800	14
	GO:0030198	extracellular matrix organization	0.00315654	0.0215175	0.0170826	TraesCS6D02G364400/TraesCS4B02G084800/TraesCS4D02G082700/TraesCS6B02G418400/TraesCS6A02G379800/TraesCS5A02G392000/TraesCS5B02G396900/TraesCS5D02G401900/TraesCS5A02G095200/TraesCS5B02G101400/TraesCS5D02G107900/TraesCS5B02G159100/TraesCS5A02G161600/TraesCS3D02G404800	14
	GO:0043062	extracellular structure organization	0.00315654	0.0215175	0.0170826	TraesCS6D02G364400/TraesCS4B02G084800/TraesCS4D02G082700/TraesCS6B02G418400/TraesCS6A02G379800/TraesCS5A02G392000/TraesCS5B02G396900/TraesCS5D02G401900/TraesCS5A02G095200/TraesCS5B02G101400/TraesCS5D02G107900/TraesCS5B02G159100/TraesCS5A02G161600/TraesCS3D02G404800	14
	GO:0070726	cell wall assembly	0.00315654	0.0215175	0.0170826	TraesCS6D02G364400/TraesCS4B02G084800/TraesCS4D02G082700/TraesCS6B02G418400/TraesCS6A02G379800/TraesCS5A02G392000/TraesCS5B02G396900/TraesCS5D02G401900/TraesCS5A02G095200/TraesCS5B02G101400/TraesCS5D02G107900/TraesCS5B02G159100/TraesCS5A02G161600/TraesCS3D02G404800	14
	GO:0071668	plant-type cell wall assembly	0.00315654	0.0215175	0.0170826	TraesCS6D02G364400/TraesCS4B02G084800/TraesCS4D02G082700/TraesCS6B02G418400/TraesCS6A02G379800/TraesCS5A02G392000/TraesCS5B02G396900/TraesCS5D02G401900/TraesCS5A02G095200/TraesCS5B02G101400/TraesCS5D02G107900/TraesCS5B02G159100/TraesCS5A02G161600/TraesCS3D02G404800	14
	GO:0090481	pyrimidine nucleotide-sugar transmembrane transport	0.00315654	0.0215175	0.0170826	TraesCS2D02G202900/TraesCS2A02G359100/TraesCS2D02G358100/TraesCS2B02G222600/TraesCS2A02G184800/TraesCS3B02G428500/TraesCS3D02G390500/TraesCS3A02G396500/TraesCS6D02G198300/TraesCS3B02G112800/TraesCS2A02G380500/TraesCS7B02G276400/TraesCS7A02G351700/TraesCS7D02G371200	14
	GO:0044247	cellular polysaccharide catabolic process	0.00320353	0.0217548	0.017271	TraesCS1D02G440600/TraesCS1B02G466300/TraesCS7D02G535400/TraesCS2A02G293400/TraesCS2B02G309500/TraesCS2D02G290800/TraesCS4D02G175300/TraesCS7B02G286700/TraesCS7A02G549100/TraesCS7D02G380400/TraesCS3A02G398000/TraesCS7D02G344000/TraesCS1A02G431500/TraesCS3D02G391900/TraesCS3B02G430000/TraesCS4D02G065600/TraesCS4A02G248200/TraesCS4B02G066700/TraesCS4B02G360800/TraesCS5A02G529100/TraesCS3A02G366400/…	26
	GO:0071482	cellular response to light stimulus	0.00360481	0.0243871	0.0193607	TraesCS3A02G297500/TraesCS5A02G092400/TraesCS5D02G104600/TraesCS3D02G304800/TraesCS5B02G563800/TraesCS7D02G292000/TraesCS7A02G297900/TraesCS2D02G271600/TraesCS5D02G551200/TraesCS4A02G315700/TraesCS7B02G184800/TraesCS2D02G317500/TraesCS3B02G339200/TraesCS6A02G203300/TraesCS6B02G224100/TraesCS6D02G187200/TraesCS4A02G262900/TraesCS5D02G401000/TraesCS5A02G391300/TraesCS4D02G183400/TraesCS5B02G396200/…	22
	GO:0016122	xanthophyll metabolic process	0.00366286	0.0245935	0.0195246	TraesCS4D02G003100/TraesCS4A02G311300/TraesCS2D02G279300/TraesCS4B02G003000/TraesCS2A02G280500/TraesCS3A02G208800/TraesCS2D02G246100/TraesCS2A02G239200/TraesCS2B02G257300	9
	GO:0032147	activation of protein kinase activity	0.00366286	0.0245935	0.0195246	TraesCS2D02G232300/TraesCS5B02G177500/TraesCS5A02G179700/TraesCS2B02G250000/TraesCS2A02G233300/TraesCS4D02G248200/TraesCS4A02G056100/TraesCS6A02G178700/TraesCS6D02G165400	9
	GO:0032543	mitochondrial translation	0.00377653	0.0252618	0.0200552	TraesCS4B02G254900/TraesCS5D02G380100/TraesCS2D02G261300/TraesCS2B02G279400/TraesCS4D02G254700/TraesCS4A02G049800/TraesCS2A02G520300/TraesCS2B02G549500/TraesCS7B02G103200/TraesCS2A02G262700/TraesCS2D02G383800/TraesCS6B02G130900/TraesCS2D02G286400/TraesCS3A02G151600/TraesCS3B02G178400	15
	GO:0006189	'de novo' IMP biosynthetic process	0.00412546	0.0272891	0.0216647	TraesCS5B02G509100/TraesCS4A02G364400/TraesCS5D02G509100/TraesCS1A02G417500/TraesCS3B02G159900/TraesCS2A02G286500/TraesCS2B02G303300/TraesCS2D02G285100/TraesCS3D02G142100/TraesCS1D02G149900/TraesCS1A02G152900/TraesCS3A02G312300/TraesCS4D02G181900	13
	GO:0046578	regulation of Ras protein signal transduction	0.00412546	0.0272891	0.0216647	TraesCS4D02G016900/TraesCS4A02G067400/TraesCS4B02G224700/TraesCS4D02G225300/TraesCS5A02G361300/TraesCS5D02G370200/TraesCS5B02G363900/TraesCS4B02G018700/TraesCS2B02G230000/TraesCS2D02G212800/TraesCS3B02G236700/TraesCS7A02G398300/TraesCS2A02G202900	13
	GO:0051056	regulation of small GTPase mediated signal transduction	0.00412546	0.0272891	0.0216647	TraesCS4D02G016900/TraesCS4A02G067400/TraesCS4B02G224700/TraesCS4D02G225300/TraesCS5A02G361300/TraesCS5D02G370200/TraesCS5B02G363900/TraesCS4B02G018700/TraesCS2B02G230000/TraesCS2D02G212800/TraesCS3B02G236700/TraesCS7A02G398300/TraesCS2A02G202900	13
	GO:0009251	glucan catabolic process	0.00422972	0.0278755	0.0221302	TraesCS1D02G440600/TraesCS1B02G466300/TraesCS7D02G535400/TraesCS2A02G293400/TraesCS2B02G309500/TraesCS2D02G290800/TraesCS4D02G175300/TraesCS7B02G286700/TraesCS7A02G549100/TraesCS7D02G380400/TraesCS3A02G398000/TraesCS7D02G344000/TraesCS1A02G431500/TraesCS3D02G391900/TraesCS3B02G430000/TraesCS4D02G065600/TraesCS4A02G248200/TraesCS4B02G066700/TraesCS4B02G360800/TraesCS5A02G529100/TraesCS3A02G366400/…	26
	GO:0051052	regulation of DNA metabolic process	0.00434675	0.0285415	0.0226589	TraesCS1A02G179700/TraesCS2D02G565200/TraesCS3B02G136600/TraesCS2A02G141300/TraesCS1A02G104700/TraesCS2D02G365000/TraesCS2D02G176600/TraesCS1D02G178000/TraesCS1B02G200700/TraesCS5D02G123800/TraesCS2B02G166300/TraesCS1A02G135100/TraesCS1D02G131600/TraesCS6B02G432500/TraesCS6D02G378100/TraesCS1B02G116100	16
	GO:0007088	regulation of mitotic nuclear division	0.00450741	0.0292736	0.0232401	TraesCS6D02G157200/TraesCS6B02G195800/TraesCS2A02G226000/TraesCS3D02G380600/TraesCS3B02G419700/TraesCS3A02G389100/TraesCS2B02G249400/TraesCS6A02G168100	8
	GO:0010389	regulation of G2/M transition of mitotic cell cycle	0.00450741	0.0292736	0.0232401	TraesCS3B02G174000/TraesCS7D02G247700/TraesCS7A02G248700/TraesCS1A02G162200/TraesCS1B02G178800/TraesCS1D02G159000/TraesCS4D02G262700/TraesCS4A02G041600	8
	GO:0045839	negative regulation of mitotic nuclear division	0.00450741	0.0292736	0.0232401	TraesCS6D02G157200/TraesCS6B02G195800/TraesCS2A02G226000/TraesCS3D02G380600/TraesCS3B02G419700/TraesCS3A02G389100/TraesCS2B02G249400/TraesCS6A02G168100	8
	GO:0006782	protoporphyrinogen IX biosynthetic process	0.0049515	0.0319255	0.0253455	TraesCS3B02G254400/TraesCS4D02G170800/TraesCS4B02G168300/TraesCS5B02G049800/TraesCS5A02G045700/TraesCS1D02G058300/TraesCS5D02G055700/TraesCS1A02G057200/TraesCS4A02G136400/TraesCS3A02G224800/TraesCS4D02G300900/TraesCS6A02G143300/TraesCS3D02G228800/TraesCS1B02G075200	14
	GO:0046501	protoporphyrinogen IX metabolic process	0.0049515	0.0319255	0.0253455	TraesCS3B02G254400/TraesCS4D02G170800/TraesCS4B02G168300/TraesCS5B02G049800/TraesCS5A02G045700/TraesCS1D02G058300/TraesCS5D02G055700/TraesCS1A02G057200/TraesCS4A02G136400/TraesCS3A02G224800/TraesCS4D02G300900/TraesCS6A02G143300/TraesCS3D02G228800/TraesCS1B02G075200	14
	GO:0009653	anatomical structure morphogenesis	0.00512444	0.0329218	0.0261364	TraesCS5A02G095100/TraesCS2D02G252100/TraesCS2D02G091400/TraesCS5A02G420600/TraesCS6B02G144800/TraesCS1A02G396600/TraesCS5D02G429200/TraesCS1B02G222400/TraesCS5D02G420300/TraesCS5A02G411500/TraesCS2D02G204600/TraesCS5B02G422700/TraesCS5B02G086900/TraesCS1D02G211600/TraesCS2D02G229600/TraesCS6D02G370600/TraesCS7D02G296700/TraesCS1A02G333600/TraesCSU02G116100/TraesCS1D02G404500/TraesCS1D02G264500/T…	81
	GO:0009664	plant-type cell wall organization	0.00527422	0.0337134	0.0267649	TraesCS7A02G192000/TraesCS7D02G193000/TraesCS7B02G097000/TraesCS2D02G391600/TraesCS2A02G400900/TraesCS2A02G393700/TraesCS2B02G411700/TraesCS6D02G364400/TraesCS4B02G084800/TraesCS4D02G082700/TraesCS6B02G418400/TraesCS6A02G379800/TraesCS3B02G024000/TraesCS2B02G419000/TraesCS5A02G392000/TraesCS5B02G396900/TraesCS5D02G401900/TraesCS5A02G095200/TraesCS5B02G101400/TraesCS5D02G107900/TraesCS5B02G159100/…	24
	GO:0005978	glycogen biosynthetic process	0.00539841	0.0337134	0.0267649	TraesCS5D02G182600/TraesCS5B02G175800/TraesCS7D02G535400/TraesCS2A02G293400/TraesCS2B02G309500/TraesCS2D02G290800/TraesCS5A02G472000/TraesCS5D02G484500/TraesCS7A02G549100/TraesCS7D02G344000/TraesCS7B02G248000/TraesCS7A02G336400	12
	GO:0045036	protein targeting to chloroplast	0.00539841	0.0337134	0.0267649	TraesCS2B02G325100/TraesCS5A02G498700/TraesCS4D02G323400/TraesCS2D02G210000/TraesCS2A02G206100/TraesCS2D02G306800/TraesCS2A02G308600/TraesCS4B02G326700/TraesCS2B02G233300/TraesCS1D02G102500/TraesCS1A02G093900/TraesCS1B02G122000	12
	GO:0072596	establishment of protein localization to chloroplast	0.00539841	0.0337134	0.0267649	TraesCS2B02G325100/TraesCS5A02G498700/TraesCS4D02G323400/TraesCS2D02G210000/TraesCS2A02G206100/TraesCS2D02G306800/TraesCS2A02G308600/TraesCS4B02G326700/TraesCS2B02G233300/TraesCS1D02G102500/TraesCS1A02G093900/TraesCS1B02G122000	12
	GO:0006384	transcription initiation from RNA polymerase III promoter	0.00541155	0.0337134	0.0267649	TraesCS1A02G377700/TraesCS1D02G435700/TraesCS5D02G029800/TraesCS4B02G086900/TraesCS6A02G221300/TraesCS6D02G213900/TraesCS6B02G259900	7
	GO:0032881	regulation of polysaccharide metabolic process	0.00541155	0.0337134	0.0267649	TraesCS2B02G154700/TraesCS7A02G182200/TraesCS7D02G183600/TraesCS7B02G087000/TraesCS4A02G218900/TraesCS4D02G094000/TraesCS4B02G097800	7
	GO:0045824	negative regulation of innate immune response	0.00541155	0.0337134	0.0267649	TraesCS1A02G243700/TraesCS1A02G279500/TraesCS1D02G278800/TraesCS1D02G243700/TraesCS1B02G255100/TraesCS1B02G288600/TraesCS3B02G236700	7
	GO:0000911	cytokinesis by cell plate formation	0.00541755	0.0337134	0.0267649	TraesCS3D02G435000/TraesCS5D02G176100/TraesCS3D02G272800/TraesCS5B02G168800/TraesCS3B02G206600/TraesCS3B02G307100/TraesCS2D02G093700/TraesCS2A02G095300/TraesCS2B02G110500/TraesCS3B02G236700	10
	GO:0045814	negative regulation of gene expression, epigenetic	0.00541755	0.0337134	0.0267649	TraesCSU02G072700/TraesCS3A02G158200/TraesCS3D02G233600/TraesCS3A02G219000/TraesCS5D02G341200/TraesCS5A02G336500/TraesCS5B02G335500/TraesCS3B02G249200/TraesCS3B02G185200/TraesCS1B02G465100	10
	GO:0018022	peptidyl-lysine methylation	0.00569375	0.0352868	0.028014	TraesCS2A02G478000/TraesCS6B02G315800/TraesCS6D02G267500/TraesCS5A02G229500/TraesCS6A02G286800/TraesCS4A02G295700/TraesCS5B02G228300/TraesCS5A02G197900/TraesCS5B02G185700/TraesCS3A02G336100/TraesCS2B02G501300/TraesCS5D02G193000/TraesCS2D02G176600/TraesCS4B02G280000/TraesCS7B02G289500/TraesCS7D02G383200/TraesCS7A02G386700/TraesCS6D02G254900/TraesCS5A02G194500/TraesCS5D02G197700/TraesCS5B02G190000/…	29
	GO:0006002	fructose 6-phosphate metabolic process	0.00570991	0.0352868	0.028014	TraesCS7B02G104400/TraesCS7D02G200800/TraesCS3A02G367000/TraesCS3B02G398300/TraesCS3D02G370700/TraesCS3B02G410400/TraesCS4A02G093100/TraesCS3A02G377600/TraesCS4A02G387000/TraesCS7D02G083200/TraesCS7A02G106800/TraesCS7D02G228500/TraesCS7A02G226000/TraesCS7D02G101300/TraesCS7A02G088100/TraesCS6A02G279100/TraesCS6D02G259500/TraesCS7A02G198200/TraesCS6B02G307200	19
	GO:1901293	nucleoside phosphate biosynthetic process	0.00623032	0.0383702	0.0304618	TraesCS5B02G517900/TraesCS1A02G444300/TraesCS4B02G180400/TraesCS5B02G509100/TraesCS6D02G255500/TraesCS1A02G379000/TraesCS4A02G276300/TraesCS4A02G364400/TraesCS5D02G509100/TraesCS5A02G092400/TraesCS5D02G104600/TraesCS4A02G354500/TraesCS5D02G517600/TraesCS2A02G223600/TraesCS2D02G229600/TraesCS2B02G273900/TraesCS4A02G247600/TraesCS4B02G204500/TraesCS4D02G205400/TraesCS6D02G370600/TraesCS1B02G297700/…	89
	GO:0046040	IMP metabolic process	0.0063608	0.0390392	0.030993	TraesCS4B02G180400/TraesCS5B02G509100/TraesCS4A02G364400/TraesCS5D02G509100/TraesCS1A02G417500/TraesCS3B02G159900/TraesCS2A02G286500/TraesCS2B02G303300/TraesCS2D02G285100/TraesCS3D02G142100/TraesCS1D02G149900/TraesCS1A02G152900/TraesCS3A02G312300/TraesCS4D02G181900/TraesCS4A02G124000/TraesCS4D02G289300	16
	GO:1901617	organic hydroxy compound biosynthetic process	0.00644411	0.039415	0.0312914	TraesCS2D02G014200/TraesCS6D02G147900/TraesCS3A02G241300/TraesCS1D02G423500/TraesCS4B02G360700/TraesCS3D02G241500/TraesCS7B02G482000/TraesCS5A02G465100/TraesCS4D02G021400/TraesCS4B02G023800/TraesCS4D02G353700/TraesCS1A02G180800/TraesCS3B02G175900/TraesCS7A02G376800/TraesCS7D02G373100/TraesCS7B02G278200/TraesCS3B02G046100/TraesCS5A02G545700/TraesCS3A02G488600/TraesCS4D02G352800/TraesCS1D02G184400/…	47
	GO:0006897	endocytosis	0.00650353	0.0395079	0.0313651	TraesCS4B02G094200/TraesCS3B02G250800/TraesCS1A02G153300/TraesCS3B02G391600/TraesCS2D02G239500/TraesCS5A02G557300/TraesCS4B02G395700/TraesCS4A02G222200/TraesCS4D02G091000/TraesCS3B02G292000/TraesCS3B02G457300/TraesCS1D02G151800/TraesCS1B02G171600	13
	GO:0007265	Ras protein signal transduction	0.00650353	0.0395079	0.0313651	TraesCS4D02G016900/TraesCS4A02G067400/TraesCS4B02G224700/TraesCS4D02G225300/TraesCS5A02G361300/TraesCS5D02G370200/TraesCS5B02G363900/TraesCS4B02G018700/TraesCS2B02G230000/TraesCS2D02G212800/TraesCS3B02G236700/TraesCS7A02G398300/TraesCS2A02G202900	13
	GO:0000086	G2/M transition of mitotic cell cycle	0.00698589	0.0416625	0.0330756	TraesCS3B02G174000/TraesCS7D02G247700/TraesCS7A02G248700/TraesCS1A02G162200/TraesCS1B02G178800/TraesCS1D02G159000/TraesCS6A02G343500/TraesCS4D02G262700/TraesCS4A02G041600	9
	GO:0010020	chloroplast fission	0.00698589	0.0416625	0.0330756	TraesCS2A02G488400/TraesCS2B02G516000/TraesCS2D02G257600/TraesCS2B02G477800/TraesCS5B02G120600/TraesCS2A02G455800/TraesCS5B02G358700/TraesCS2D02G456100/TraesCS5A02G356200	9
	GO:0032365	intracellular lipid transport	0.00698589	0.0416625	0.0330756	TraesCS3B02G200800/TraesCS3D02G176700/TraesCS5B02G424300/TraesCS5A02G422300/TraesCS5D02G430500/TraesCS3B02G228000/TraesCS3A02G198700/TraesCS3D02G196800/TraesCS3A02G164900	9
	GO:0043572	plastid fission	0.00698589	0.0416625	0.0330756	TraesCS2A02G488400/TraesCS2B02G516000/TraesCS2D02G257600/TraesCS2B02G477800/TraesCS5B02G120600/TraesCS2A02G455800/TraesCS5B02G358700/TraesCS2D02G456100/TraesCS5A02G356200	9
	GO:0051053	negative regulation of DNA metabolic process	0.00698589	0.0416625	0.0330756	TraesCS1A02G179700/TraesCS2D02G565200/TraesCS3B02G136600/TraesCS2D02G176600/TraesCS1D02G178000/TraesCS1B02G200700/TraesCS5D02G123800/TraesCS1A02G135100/TraesCS1D02G131600	9
	GO:0097435	supramolecular fiber organization	0.0070567	0.0416625	0.0330756	TraesCS1D02G103700/TraesCS3B02G222600/TraesCS6D02G194100/TraesCS6A02G211000/TraesCS2D02G204600/TraesCS1A02G333600/TraesCS2D02G183100/TraesCS5B02G550400/TraesCS5A02G059900/TraesCS5D02G058900/TraesCS5D02G491900/TraesCS3B02G299100/TraesCS1D02G265200/TraesCS1A02G265000/TraesCS4B02G308000/TraesCS4A02G408900/TraesCS4D02G306200/TraesCS2D02G399800/TraesCS1A02G095200/TraesCS1B02G124800/TraesCS5D02G235900/…	55
	GO:0009306	protein secretion	0.00707352	0.0416625	0.0330756	TraesCS1A02G106000/TraesCS2D02G261800/TraesCS2A02G262200/TraesCS2B02G280000/TraesCS7D02G336600/TraesCS7B02G240200/TraesCS7A02G342800/TraesCS3D02G120800/TraesCS3A02G118900/TraesCS1D02G156000/TraesCS1B02G174700	11
	GO:0035592	establishment of protein localization to extracellular region	0.00707352	0.0416625	0.0330756	TraesCS1A02G106000/TraesCS2D02G261800/TraesCS2A02G262200/TraesCS2B02G280000/TraesCS7D02G336600/TraesCS7B02G240200/TraesCS7A02G342800/TraesCS3D02G120800/TraesCS3A02G118900/TraesCS1D02G156000/TraesCS1B02G174700	11
	GO:0071692	protein localization to extracellular region	0.00707352	0.0416625	0.0330756	TraesCS1A02G106000/TraesCS2D02G261800/TraesCS2A02G262200/TraesCS2B02G280000/TraesCS7D02G336600/TraesCS7B02G240200/TraesCS7A02G342800/TraesCS3D02G120800/TraesCS3A02G118900/TraesCS1D02G156000/TraesCS1B02G174700	11
	GO:0006606	protein import into nucleus	0.00711482	0.0416625	0.0330756	TraesCS2D02G427900/TraesCS2B02G426000/TraesCS2B02G389800/TraesCS4D02G217300/TraesCS6D02G289000/TraesCS6B02G339400/TraesCS6A02G309600/TraesCS5D02G042900/TraesCS2A02G562500/TraesCS2B02G624100/TraesCS5A02G082600/TraesCS5A02G077200/TraesCS1B02G171900/TraesCS4D02G035900/TraesCS1D02G066600/TraesCS3B02G202800/TraesCS1D02G153600/TraesCS1A02G413000/TraesCS1D02G420600/TraesCS1B02G443100/TraesCS2A02G372800/…	26
	GO:0034504	protein localization to nucleus	0.00711482	0.0416625	0.0330756	TraesCS2D02G427900/TraesCS2B02G426000/TraesCS2B02G389800/TraesCS4D02G217300/TraesCS6D02G289000/TraesCS6B02G339400/TraesCS6A02G309600/TraesCS5D02G042900/TraesCS2A02G562500/TraesCS2B02G624100/TraesCS5A02G082600/TraesCS5A02G077200/TraesCS1B02G171900/TraesCS4D02G035900/TraesCS1D02G066600/TraesCS3B02G202800/TraesCS1D02G153600/TraesCS1A02G413000/TraesCS1D02G420600/TraesCS1B02G443100/TraesCS2A02G372800/…	26
	GO:0006006	glucose metabolic process	0.00716759	0.0418344	0.0332121	TraesCS4B02G047300/TraesCS4D02G180300/TraesCS3A02G367000/TraesCS3B02G398300/TraesCS3D02G370700/TraesCS3B02G410400/TraesCS1D02G313800/TraesCS2A02G344600/TraesCS2D02G322900/TraesCS2B02G342200/TraesCS4B02G323000/TraesCS5A02G495100/TraesCS4D02G319400/TraesCS4A02G093100/TraesCS6B02G174700/TraesCS6A02G146500/TraesCS3A02G377600/TraesCS4B02G178700/TraesCS7D02G465500/TraesCS7A02G478100/TraesCS6D02G135800/…	27
	GO:0009260	ribonucleotide biosynthetic process	0.00778057	0.0452641	0.0359349	TraesCS1A02G444300/TraesCS4B02G180400/TraesCS5B02G509100/TraesCS6D02G255500/TraesCS1A02G379000/TraesCS4A02G276300/TraesCS4A02G364400/TraesCS5D02G509100/TraesCS5A02G092400/TraesCS5D02G104600/TraesCS2A02G223600/TraesCS2D02G229600/TraesCS2B02G273900/TraesCS4A02G247600/TraesCS4B02G204500/TraesCS4D02G205400/TraesCS2D02G356900/TraesCS5D02G101900/TraesCS1A02G417500/TraesCS3B02G159900/TraesCS5B02G030400/…	61
	GO:0009165	nucleotide biosynthetic process	0.00808581	0.0468872	0.0372235	TraesCS5B02G517900/TraesCS1A02G444300/TraesCS4B02G180400/TraesCS5B02G509100/TraesCS6D02G255500/TraesCS1A02G379000/TraesCS4A02G276300/TraesCS4A02G364400/TraesCS5D02G509100/TraesCS5A02G092400/TraesCS5D02G104600/TraesCS4A02G354500/TraesCS5D02G517600/TraesCS2A02G223600/TraesCS2D02G229600/TraesCS2B02G273900/TraesCS4A02G247600/TraesCS4B02G204500/TraesCS4D02G205400/TraesCS6D02G370600/TraesCS1B02G297700/…	88
	GO:0009793	embryo development ending in seed dormancy	0.00824973	0.0476829	0.0378552	TraesCSU02G009200/TraesCS3A02G271000/TraesCS2D02G205900/TraesCS3B02G304400/TraesCS5A02G420600/TraesCS3D02G270700/TraesCSU02G072700/TraesCS5D02G429200/TraesCS6A02G254900/TraesCS3A02G247300/TraesCS5B02G422700/TraesCS4B02G157100/TraesCS6A02G191400/TraesCS6B02G219700/TraesCS7D02G296700/TraesCS3D02G270400/TraesCS4B02G138200/TraesCS3A02G023800/TraesCS3D02G244100/TraesCS3D02G137800/TraesCS1A02G015200/Tr…	44
	GO:0001558	regulation of cell growth	0.00855942	0.0489972	0.0388986	TraesCS6B02G144800/TraesCS7D02G163900/TraesCS7D02G106400/TraesCS7A02G111300/TraesCS2A02G176000/TraesCS2D02G183400/TraesCS2B02G281200/TraesCS2A02G261000/TraesCS2D02G262900/TraesCS2B02G202300/TraesCS6D02G106700/TraesCS6A02G117100	12
	GO:0006891	intra-Golgi vesicle-mediated transport	0.00855942	0.0489972	0.0388986	TraesCS5A02G095100/TraesCS2D02G149300/TraesCS3A02G319900/TraesCS3D02G311800/TraesCS3B02G221200/TraesCS3B02G221400/TraesCS3B02G346400/TraesCS3B02G308700/TraesCS4D02G248500/TraesCS4A02G062100/TraesCS1D02G156000/TraesCS1B02G174700	12
	GO:0007064	mitotic sister chromatid cohesion	0.00855942	0.0489972	0.0388986	TraesCS6A02G231400/TraesCS6B02G249900/TraesCS6D02G203700/TraesCS3B02G413400/TraesCS2A02G274200/TraesCS2B02G292400/TraesCS7B02G122400/TraesCS7D02G217100/TraesCS7A02G215200/TraesCS3D02G373800/TraesCS3A02G380700/TraesCS7D02G289400	12

## Sheet: Table S3B
	Table S3B. GO BP term enrichment results on the gene set over-expressed in FHB samples compared with controls.
	ID	Description	pvalue	p.adjust	qvalue	geneID	Count
	GO:0006749	glutathione metabolic process	7.62957e-49	1.28863e-45	1.14042e-45	TraesCS2B02G340500/TraesCS6D02G065900/TraesCS6A02G068300/TraesCS5D02G254000/TraesCS1D02G094800/TraesCS5D02G200100/TraesCS1D02G094700/TraesCS5D02G432700/TraesCS5A02G424100/TraesCS5B02G426400/TraesCS1D02G094900/TraesCS3D02G261100/TraesCS3B02G090400/TraesCS3D02G130700/TraesCS1D02G011800/TraesCS5D02G563900/TraesCS4D02G201200/TraesCS1B02G097400/TraesCS6B02G167300/TraesCS6B02G167500/TraesCS2B02G420800/…	180
	GO:0008037	cell recognition	9.16637e-43	5.16067e-40	4.5671e-40	TraesCS4B02G132000/TraesCS4D02G126800/TraesCS4A02G186700/TraesCS4B02G132100/TraesCS1A02G015900/TraesCS1A02G100400/TraesCS2B02G290100/TraesCS1D02G013800/TraesCS3A02G435200/TraesCS2A02G538200/TraesCS5B02G354400/TraesCS6D02G072300/TraesCS2B02G511600/TraesCS4A02G342500/TraesCS5D02G530600/TraesCS2D02G217400/TraesCS3D02G316400/TraesCS2D02G537700/TraesCS2A02G211200/TraesCS2D02G538500/TraesCS2D02G297300/…	111
	GO:0048544	recognition of pollen	9.16637e-43	5.16067e-40	4.5671e-40	TraesCS4B02G132000/TraesCS4D02G126800/TraesCS4A02G186700/TraesCS4B02G132100/TraesCS1A02G015900/TraesCS1A02G100400/TraesCS2B02G290100/TraesCS1D02G013800/TraesCS3A02G435200/TraesCS2A02G538200/TraesCS5B02G354400/TraesCS6D02G072300/TraesCS2B02G511600/TraesCS4A02G342500/TraesCS5D02G530600/TraesCS2D02G217400/TraesCS3D02G316400/TraesCS2D02G537700/TraesCS2A02G211200/TraesCS2D02G538500/TraesCS2D02G297300/…	111
	GO:0006575	cellular modified amino acid metabolic process	7.10006e-41	2.998e-38	2.65318e-38	TraesCS2B02G340500/TraesCS6D02G065900/TraesCS6A02G068300/TraesCS5D02G254000/TraesCS1D02G094800/TraesCS5D02G200100/TraesCS1D02G094700/TraesCS5D02G432700/TraesCS5A02G424100/TraesCS5B02G426400/TraesCS1D02G094900/TraesCS3D02G261100/TraesCS1B02G404000/TraesCS3B02G090400/TraesCS3D02G130700/TraesCS3B02G177600/TraesCS1D02G011800/TraesCS5D02G563900/TraesCS4D02G201200/TraesCS1B02G097400/TraesCS6B02G167300/…	195
	GO:0009072	aromatic amino acid family metabolic process	8.20519e-38	2.48173e-35	2.19629e-35	TraesCS6A02G222900/TraesCS6D02G212200/TraesCS5D02G165700/TraesCS5B02G372500/TraesCS1B02G195800/TraesCS7A02G392800/TraesCS5D02G379700/TraesCS5A02G370200/TraesCS1A02G188000/TraesCS4A02G495000/TraesCS7D02G004100/TraesCS7A02G003600/TraesCS6B02G203100/TraesCS6A02G141500/TraesCS6B02G169700/TraesCS5A02G160800/TraesCS5A02G051800/TraesCS5D02G062900/TraesCS6D02G130800/TraesCS5D02G309700/TraesCS7D02G251900/…	132
	GO:0009875	pollen-pistil interaction	8.81611e-38	2.48173e-35	2.19629e-35	TraesCS4B02G132000/TraesCS5D02G565200/TraesCS4D02G126800/TraesCS4A02G186700/TraesCS4B02G132100/TraesCS1A02G015900/TraesCS1A02G100400/TraesCS2B02G290100/TraesCS1D02G013800/TraesCS3A02G435200/TraesCS2A02G538200/TraesCS5B02G354400/TraesCS6D02G072300/TraesCS2B02G511600/TraesCS4A02G342500/TraesCS5D02G530600/TraesCS2D02G217400/TraesCS3D02G316400/TraesCS2D02G537700/TraesCS2A02G211200/TraesCS2D02G538500/…	112
	GO:0006558	L-phenylalanine metabolic process	2.44243e-27	5.15658e-25	4.56349e-25	TraesCS6A02G222900/TraesCS6D02G212200/TraesCS5B02G372500/TraesCS1B02G195800/TraesCS5D02G379700/TraesCS5A02G370200/TraesCS1A02G188000/TraesCS4A02G495000/TraesCS7D02G004100/TraesCS7A02G003600/TraesCS5B02G303200/TraesCS6B02G258500/TraesCS6A02G222800/TraesCS6D02G212400/TraesCS4D02G198400/TraesCS2A02G082200/TraesCS2B02G096300/TraesCS4A02G401300/TraesCS1D02G103500/TraesCS2A02G380800/TraesCS5B02G468400/…	64
	GO:1902221	erythrose 4-phosphate/phosphoenolpyruvate family amino acid metabolic process	2.44243e-27	5.15658e-25	4.56349e-25	TraesCS6A02G222900/TraesCS6D02G212200/TraesCS5B02G372500/TraesCS1B02G195800/TraesCS5D02G379700/TraesCS5A02G370200/TraesCS1A02G188000/TraesCS4A02G495000/TraesCS7D02G004100/TraesCS7A02G003600/TraesCS5B02G303200/TraesCS6B02G258500/TraesCS6A02G222800/TraesCS6D02G212400/TraesCS4D02G198400/TraesCS2A02G082200/TraesCS2B02G096300/TraesCS4A02G401300/TraesCS1D02G103500/TraesCS2A02G380800/TraesCS5B02G468400/…	64
	GO:0006559	L-phenylalanine catabolic process	1.69756e-24	2.86719e-22	2.53741e-22	TraesCS6A02G222900/TraesCS6D02G212200/TraesCS4A02G495000/TraesCS7D02G004100/TraesCS7A02G003600/TraesCS5B02G303200/TraesCS6B02G258500/TraesCS6A02G222800/TraesCS6D02G212400/TraesCS4A02G401300/TraesCS1D02G103500/TraesCS2A02G380800/TraesCS5B02G468400/TraesCS1A02G094900/TraesCS2A02G196400/TraesCS1A02G037700/TraesCS1D02G039300/TraesCS2A02G212900/TraesCS2B02G224300/TraesCS2D02G377400/TraesCS1B02G122800/…	45
	GO:1902222	erythrose 4-phosphate/phosphoenolpyruvate family amino acid catabolic process	1.69756e-24	2.86719e-22	2.53741e-22	TraesCS6A02G222900/TraesCS6D02G212200/TraesCS4A02G495000/TraesCS7D02G004100/TraesCS7A02G003600/TraesCS5B02G303200/TraesCS6B02G258500/TraesCS6A02G222800/TraesCS6D02G212400/TraesCS4A02G401300/TraesCS1D02G103500/TraesCS2A02G380800/TraesCS5B02G468400/TraesCS1A02G094900/TraesCS2A02G196400/TraesCS1A02G037700/TraesCS1D02G039300/TraesCS2A02G212900/TraesCS2B02G224300/TraesCS2D02G377400/TraesCS1B02G122800/…	45
	GO:0009856	pollination	4.94873e-21	6.96534e-19	6.16421e-19	TraesCS4B02G132000/TraesCS5D02G565200/TraesCS4D02G126800/TraesCS4A02G186700/TraesCS4B02G132100/TraesCS1A02G015900/TraesCS1A02G100400/TraesCS2B02G290100/TraesCS1D02G013800/TraesCS3A02G435200/TraesCS2A02G538200/TraesCS5B02G354400/TraesCS6D02G072300/TraesCS2B02G511600/TraesCS4A02G342500/TraesCS5D02G530600/TraesCS2D02G217400/TraesCS3D02G316400/TraesCS2D02G537700/TraesCS2A02G211200/TraesCS2D02G538500/…	118
	GO:0044706	multi-multicellular organism process	4.94873e-21	6.96534e-19	6.16421e-19	TraesCS4B02G132000/TraesCS5D02G565200/TraesCS4D02G126800/TraesCS4A02G186700/TraesCS4B02G132100/TraesCS1A02G015900/TraesCS1A02G100400/TraesCS2B02G290100/TraesCS1D02G013800/TraesCS3A02G435200/TraesCS2A02G538200/TraesCS5B02G354400/TraesCS6D02G072300/TraesCS2B02G511600/TraesCS4A02G342500/TraesCS5D02G530600/TraesCS2D02G217400/TraesCS3D02G316400/TraesCS2D02G537700/TraesCS2A02G211200/TraesCS2D02G538500/…	118
	GO:0009074	aromatic amino acid family catabolic process	1.74469e-20	2.26676e-18	2.00604e-18	TraesCS6A02G222900/TraesCS6D02G212200/TraesCS5D02G165700/TraesCS4A02G495000/TraesCS7D02G004100/TraesCS7A02G003600/TraesCS6B02G203100/TraesCS5A02G160800/TraesCS5B02G303200/TraesCS6B02G258500/TraesCS6A02G222800/TraesCS6D02G212400/TraesCS4A02G401300/TraesCS1D02G103500/TraesCS2A02G380800/TraesCS5B02G468400/TraesCS1A02G094900/TraesCS2A02G196400/TraesCS1A02G037700/TraesCS1D02G039300/TraesCS2A02G212900/…	56
	GO:0042537	benzene-containing compound metabolic process	2.13893e-19	2.58047e-17	2.28367e-17	TraesCS3B02G045900/TraesCS3A02G328000/TraesCS6D02G212200/TraesCS5D02G165700/TraesCS3B02G357500/TraesCS3D02G321500/TraesCS7D02G004100/TraesCS6B02G203100/TraesCS5A02G160800/TraesCS6D02G179200/TraesCS2B02G131600/TraesCS6B02G229700/TraesCS2D02G310200/TraesCS6B02G258500/TraesCS6D02G212400/TraesCS4B02G100100/TraesCS4D02G096400/TraesCS4A02G216100/TraesCS4A02G401300/TraesCS5B02G468400/TraesCS1A02G094900/…	55
	GO:1901605	alpha-amino acid metabolic process	5.83023e-19	6.56484e-17	5.80978e-17	TraesCS6A02G222900/TraesCS6D02G212200/TraesCS4B02G273500/TraesCS4D02G272500/TraesCS5D02G165700/TraesCS1A02G209100/TraesCS3B02G321600/TraesCS1B02G199600/TraesCS5B02G372500/TraesCS1B02G195800/TraesCS3B02G538100/TraesCS3D02G483400/TraesCS7A02G392800/TraesCS5D02G379700/TraesCS5A02G370200/TraesCS1A02G188000/TraesCS1A02G181000/TraesCS1D02G184500/TraesCS4A02G032100/TraesCS4A02G495000/TraesCS7D02G004100/…	217
	GO:0009698	phenylpropanoid metabolic process	6.34935e-19	6.70253e-17	5.93163e-17	TraesCS6D02G212200/TraesCS3B02G259000/TraesCS7A02G524600/TraesCS6D02G284200/TraesCS4D02G008300/TraesCS2D02G103300/TraesCS6B02G258500/TraesCS6D02G212400/TraesCS3B02G266100/TraesCS2A02G103500/TraesCS3A02G439800/TraesCS7A02G175000/TraesCS6D02G361500/TraesCS4A02G401300/TraesCS5B02G468400/TraesCS1A02G094900/TraesCS2A02G196400/TraesCS1A02G037700/TraesCS2B02G224300/TraesCS1B02G122800/TraesCS6A02G222700/…	65
	GO:0019748	secondary metabolic process	1.32809e-16	1.3195e-14	1.16774e-14	TraesCS1A02G324000/TraesCS1D02G325300/TraesCS6D02G212200/TraesCS3B02G259000/TraesCS7A02G524600/TraesCS3B02G199600/TraesCS6D02G284200/TraesCS3A02G166500/TraesCS7B02G102000/TraesCS4D02G008300/TraesCS2D02G103300/TraesCS6B02G258500/TraesCS6D02G212400/TraesCS6D02G074300/TraesCS6A02G080600/TraesCS3B02G266100/TraesCS2A02G103500/TraesCS4B02G100100/TraesCS4D02G096400/TraesCS4A02G216100/TraesCS3A02G439800/…	79
	GO:0009800	cinnamic acid biosynthetic process	4.92842e-16	4.38111e-14	3.87721e-14	TraesCS6D02G212200/TraesCS6B02G258500/TraesCS6D02G212400/TraesCS4A02G401300/TraesCS5B02G468400/TraesCS1A02G094900/TraesCS2A02G196400/TraesCS1A02G037700/TraesCS2B02G224300/TraesCS1B02G122800/TraesCS6A02G222700/TraesCS2D02G218700/TraesCS2B02G224000/TraesCS2B02G398200/TraesCS2B02G398000/TraesCS1A02G037800/TraesCS2A02G381100/TraesCS2B02G398400/TraesCS2D02G377500/TraesCS2B02G398300/TraesCS2D02G377200/…	29
	GO:0009803	cinnamic acid metabolic process	4.92842e-16	4.38111e-14	3.87721e-14	TraesCS6D02G212200/TraesCS6B02G258500/TraesCS6D02G212400/TraesCS4A02G401300/TraesCS5B02G468400/TraesCS1A02G094900/TraesCS2A02G196400/TraesCS1A02G037700/TraesCS2B02G224300/TraesCS1B02G122800/TraesCS6A02G222700/TraesCS2D02G218700/TraesCS2B02G224000/TraesCS2B02G398200/TraesCS2B02G398000/TraesCS1A02G037800/TraesCS2A02G381100/TraesCS2B02G398400/TraesCS2D02G377500/TraesCS2B02G398300/TraesCS2D02G377200/…	29
	GO:0044550	secondary metabolite biosynthetic process	1.80155e-15	1.52141e-13	1.34642e-13	TraesCS1A02G324000/TraesCS1D02G325300/TraesCS6D02G212200/TraesCS3B02G259000/TraesCS7A02G524600/TraesCS7B02G102000/TraesCS4D02G008300/TraesCS6B02G258500/TraesCS6D02G212400/TraesCS6D02G074300/TraesCS6A02G080600/TraesCS4B02G100100/TraesCS4D02G096400/TraesCS4A02G216100/TraesCS3A02G439800/TraesCS4A02G401300/TraesCS5B02G468400/TraesCS1A02G094900/TraesCS2A02G196400/TraesCS1A02G037700/TraesCS2B02G224300/…	51
	GO:0042743	hydrogen peroxide metabolic process	2.30201e-15	1.85147e-13	1.63852e-13	TraesCS4A02G196400/TraesCS3A02G328000/TraesCS3B02G357500/TraesCS6D02G048300/TraesCS7A02G089700/TraesCS1A02G077700/TraesCS7D02G420500/TraesCS1B02G095800/TraesCS7B02G328400/TraesCS4A02G389000/TraesCS3D02G321500/TraesCS7A02G428200/TraesCS5B02G246900/TraesCS4D02G117100/TraesCS2A02G573500/TraesCS4A02G076900/TraesCS7A02G353300/TraesCS7B02G238300/TraesCS2B02G560500/TraesCS7B02G238100/TraesCS7D02G334300/…	104
	GO:0042744	hydrogen peroxide catabolic process	1.02633e-14	7.87939e-13	6.97313e-13	TraesCS4A02G196400/TraesCS6D02G048300/TraesCS7A02G089700/TraesCS1A02G077700/TraesCS7D02G420500/TraesCS1B02G095800/TraesCS7B02G328400/TraesCS4A02G389000/TraesCS7A02G428200/TraesCS5B02G246900/TraesCS4D02G117100/TraesCS2A02G573500/TraesCS4A02G076900/TraesCS7A02G353300/TraesCS7B02G238300/TraesCS2B02G560500/TraesCS7B02G238100/TraesCS7D02G334300/TraesCS7A02G345100/TraesCS7D02G212900/TraesCS4D02G268200/…	98
	GO:0009699	phenylpropanoid biosynthetic process	1.2589e-14	9.24472e-13	8.18142e-13	TraesCS6D02G212200/TraesCS3B02G259000/TraesCS7A02G524600/TraesCS4D02G008300/TraesCS6B02G258500/TraesCS6D02G212400/TraesCS3A02G439800/TraesCS4A02G401300/TraesCS5B02G468400/TraesCS1A02G094900/TraesCS2A02G196400/TraesCS1A02G037700/TraesCS2B02G224300/TraesCS1B02G122800/TraesCS6A02G222700/TraesCS2D02G218700/TraesCS2B02G224000/TraesCS2B02G398200/TraesCS2B02G398000/TraesCS1A02G037800/TraesCS2A02G381100/…	39
	GO:0016054	organic acid catabolic process	5.51052e-14	3.87803e-12	3.43199e-12	TraesCS3D02G293800/TraesCS6A02G222900/TraesCS6D02G212200/TraesCS5D02G165700/TraesCS1A02G209100/TraesCS2B02G605800/TraesCS3D02G149600/TraesCS2A02G581600/TraesCS4A02G495000/TraesCS7D02G004100/TraesCS7A02G003600/TraesCS6B02G203100/TraesCS3B02G166100/TraesCS5A02G375000/TraesCS7A02G462900/TraesCS5B02G376900/TraesCS2B02G048700/TraesCS5A02G160800/TraesCS3B02G486100/TraesCS2D02G418900/TraesCS6D02G145400/…	103
	GO:0072593	reactive oxygen species metabolic process	3.03835e-13	2.05271e-11	1.81661e-11	TraesCS4A02G196400/TraesCS3A02G328000/TraesCS7A02G225400/TraesCS6A02G278000/TraesCS6B02G306300/TraesCS7D02G229100/TraesCS3B02G357500/TraesCS6D02G048300/TraesCS7A02G089700/TraesCS1A02G077700/TraesCS7D02G420500/TraesCS1B02G095800/TraesCS7B02G328400/TraesCS4A02G389000/TraesCS3D02G321500/TraesCS7A02G428200/TraesCS5B02G246900/TraesCS4D02G117100/TraesCS2A02G573500/TraesCS4A02G076900/TraesCS6D02G258600/…	118
	GO:0006979	response to oxidative stress	3.5696e-13	2.31887e-11	2.05216e-11	TraesCS4A02G196400/TraesCS6A02G332000/TraesCS7A02G225400/TraesCS6A02G278000/TraesCS6B02G306300/TraesCS7D02G229100/TraesCS7B02G247500/TraesCS2D02G339600/TraesCS6D02G048300/TraesCS6B02G362800/TraesCS7A02G089700/TraesCS7B02G245500/TraesCS1A02G077700/TraesCS7D02G420500/TraesCS1B02G095800/TraesCS7B02G328400/TraesCS7A02G258400/TraesCS4A02G389000/TraesCS6A02G334800/TraesCS3B02G448000/TraesCS7A02G493400/…	159
	GO:0009308	amine metabolic process	5.53707e-13	3.46374e-11	3.06536e-11	TraesCS3A02G481000/TraesCS5D02G165700/TraesCS3A02G109500/TraesCS5B02G561300/TraesCS7A02G392800/TraesCS6B02G203100/TraesCS2B02G048700/TraesCS5A02G160800/TraesCS3D02G251900/TraesCS3B02G281000/TraesCS3B02G241600/TraesCS3D02G213900/TraesCS6D02G202500/TraesCS6B02G249000/TraesCS7B02G232700/TraesCS2D02G374600/TraesCS2B02G372900/TraesCS2A02G355400/TraesCS2B02G347800/TraesCS2D02G039600/TraesCS2D02G352900/…	83
	GO:0042430	indole-containing compound metabolic process	6.62003e-13	3.9933e-11	3.534e-11	TraesCS5D02G165700/TraesCS7A02G392800/TraesCS5A02G164400/TraesCS5D02G169300/TraesCS6B02G203100/TraesCS5A02G160800/TraesCS2B02G348500/TraesCS4B02G100100/TraesCS4D02G096400/TraesCS4A02G216100/TraesCS4A02G106400/TraesCS4B02G197800/TraesCS4D02G198600/TraesCS5A02G441300/TraesCS5D02G448500/TraesCS5D02G173900/TraesCS5A02G169500/TraesCS5B02G166300/TraesCS4A02G089800/TraesCS4D02G215100/TraesCS7D02G501700/…	49
	GO:0006568	tryptophan metabolic process	1.00029e-12	5.44995e-11	4.82311e-11	TraesCS5D02G165700/TraesCS7A02G392800/TraesCS6B02G203100/TraesCS5A02G160800/TraesCS2B02G348500/TraesCS5A02G441300/TraesCS5D02G448500/TraesCS5D02G173900/TraesCS5A02G169500/TraesCS5B02G166300/TraesCS4A02G089800/TraesCS4D02G215100/TraesCS7D02G501700/TraesCS7B02G241200/TraesCS5B02G445100/TraesCS5B02G445200/TraesCS7D02G388400/TraesCS4B02G318900/TraesCS4D02G315400/TraesCS3A02G368800/TraesCS3D02G361800/…	41
	GO:0006586	indolalkylamine metabolic process	1.00029e-12	5.44995e-11	4.82311e-11	TraesCS5D02G165700/TraesCS7A02G392800/TraesCS6B02G203100/TraesCS5A02G160800/TraesCS2B02G348500/TraesCS5A02G441300/TraesCS5D02G448500/TraesCS5D02G173900/TraesCS5A02G169500/TraesCS5B02G166300/TraesCS4A02G089800/TraesCS4D02G215100/TraesCS7D02G501700/TraesCS7B02G241200/TraesCS5B02G445100/TraesCS5B02G445200/TraesCS7D02G388400/TraesCS4B02G318900/TraesCS4D02G315400/TraesCS3A02G368800/TraesCS3D02G361800/…	41
	GO:0016998	cell wall macromolecule catabolic process	1.00029e-12	5.44995e-11	4.82311e-11	TraesCS1A02G203700/TraesCS1D02G207100/TraesCS3D02G039400/TraesCS4A02G173800/TraesCS4B02G328400/TraesCS2B02G369000/TraesCS2A02G350700/TraesCS2D02G348800/TraesCS1A02G203600/TraesCS1D02G207000/TraesCS5B02G403700/TraesCS7B02G493700/TraesCS3D02G260300/TraesCS3A02G260200/TraesCS3B02G293200/TraesCS3D02G260500/TraesCS5D02G408200/TraesCS3A02G260100/TraesCS2B02G369100/TraesCS2A02G033600/TraesCS2D02G349400/…	41
	GO:0009073	aromatic amino acid family biosynthetic process	1.61086e-12	8.50234e-11	7.52443e-11	TraesCS5B02G372500/TraesCS1B02G195800/TraesCS7A02G392800/TraesCS5D02G379700/TraesCS5A02G370200/TraesCS1A02G188000/TraesCS7D02G251900/TraesCS3A02G301800/TraesCS3B02G334900/TraesCS6A02G147400/TraesCS4D02G198400/TraesCS2A02G082200/TraesCS3D02G300200/TraesCS2B02G096300/TraesCS2B02G308500/TraesCS2D02G290000/TraesCS2B02G308400/TraesCS7B02G149600/TraesCS4A02G089800/TraesCS4D02G215100/TraesCS6A02G172200/…	50
	GO:0046395	carboxylic acid catabolic process	2.56947e-12	1.3151e-10	1.16384e-10	TraesCS6A02G222900/TraesCS6D02G212200/TraesCS5D02G165700/TraesCS1A02G209100/TraesCS2B02G605800/TraesCS2A02G581600/TraesCS4A02G495000/TraesCS7D02G004100/TraesCS7A02G003600/TraesCS6B02G203100/TraesCS5A02G375000/TraesCS7A02G462900/TraesCS5B02G376900/TraesCS2B02G048700/TraesCS5A02G160800/TraesCS3B02G486100/TraesCS2D02G418900/TraesCS6D02G145400/TraesCS5B02G339100/TraesCS5D02G346200/TraesCS5A02G341000/…	97
	GO:0009611	response to wounding	8.80351e-12	4.37327e-10	3.87027e-10	TraesCS5D02G413200/TraesCS3A02G328000/TraesCS3B02G357500/TraesCS7B02G245500/TraesCS2B02G553600/TraesCS2A02G523700/TraesCS6A02G334800/TraesCS3D02G321500/TraesCS2A02G501300/TraesCS2B02G529400/TraesCS2D02G165800/TraesCS3D02G094200/TraesCS3A02G093900/TraesCS2A02G158700/TraesCS2A02G158800/TraesCS1D02G434100/TraesCS1B02G459500/TraesCS1B02G034000/TraesCS1A02G041400/TraesCS1B02G034200/TraesCS6A02G372300/…	42
	GO:0009063	cellular amino acid catabolic process	1.6691e-11	8.05458e-10	7.12817e-10	TraesCS6A02G222900/TraesCS6D02G212200/TraesCS5D02G165700/TraesCS1A02G209100/TraesCS4A02G495000/TraesCS7D02G004100/TraesCS7A02G003600/TraesCS6B02G203100/TraesCS5A02G375000/TraesCS7A02G462900/TraesCS5B02G376900/TraesCS2B02G048700/TraesCS5A02G160800/TraesCS6D02G145400/TraesCS4A02G262600/TraesCS5D02G384500/TraesCS1D02G162200/TraesCS1B02G203500/TraesCS1A02G066800/TraesCS4D02G052500/TraesCS5B02G303200/…	75
	GO:0044282	small molecule catabolic process	3.14408e-11	1.4751e-09	1.30544e-09	TraesCS3D02G293800/TraesCS6A02G222900/TraesCS6D02G212200/TraesCS5D02G165700/TraesCS1A02G209100/TraesCS2B02G605800/TraesCS3D02G149600/TraesCS2A02G581600/TraesCS4A02G495000/TraesCS7D02G004100/TraesCS7A02G003600/TraesCS3D02G369200/TraesCS3B02G408900/TraesCS6B02G203100/TraesCS3B02G166100/TraesCS5A02G375000/TraesCS7A02G462900/TraesCS5B02G376900/TraesCS2B02G048700/TraesCS4A02G202300/TraesCS1D02G376300/…	123
	GO:0006022	aminoglycan metabolic process	8.04998e-11	3.23724e-09	2.8649e-09	TraesCS1A02G203700/TraesCS1D02G207100/TraesCS4B02G328400/TraesCS2B02G369000/TraesCS2A02G350700/TraesCS2D02G348800/TraesCS1A02G203600/TraesCS1D02G207000/TraesCS5B02G403700/TraesCS7B02G493700/TraesCS3D02G260300/TraesCS3A02G260200/TraesCS3B02G293200/TraesCS3D02G260500/TraesCS5D02G408200/TraesCS3A02G260100/TraesCS2B02G369100/TraesCS2A02G033600/TraesCS2D02G349400/TraesCS2A02G350800/TraesCS2A02G350900/…	33
	GO:0006026	aminoglycan catabolic process	8.04998e-11	3.23724e-09	2.8649e-09	TraesCS1A02G203700/TraesCS1D02G207100/TraesCS4B02G328400/TraesCS2B02G369000/TraesCS2A02G350700/TraesCS2D02G348800/TraesCS1A02G203600/TraesCS1D02G207000/TraesCS5B02G403700/TraesCS7B02G493700/TraesCS3D02G260300/TraesCS3A02G260200/TraesCS3B02G293200/TraesCS3D02G260500/TraesCS5D02G408200/TraesCS3A02G260100/TraesCS2B02G369100/TraesCS2A02G033600/TraesCS2D02G349400/TraesCS2A02G350800/TraesCS2A02G350900/…	33
	GO:0006030	chitin metabolic process	8.04998e-11	3.23724e-09	2.8649e-09	TraesCS1A02G203700/TraesCS1D02G207100/TraesCS4B02G328400/TraesCS2B02G369000/TraesCS2A02G350700/TraesCS2D02G348800/TraesCS1A02G203600/TraesCS1D02G207000/TraesCS5B02G403700/TraesCS7B02G493700/TraesCS3D02G260300/TraesCS3A02G260200/TraesCS3B02G293200/TraesCS3D02G260500/TraesCS5D02G408200/TraesCS3A02G260100/TraesCS2B02G369100/TraesCS2A02G033600/TraesCS2D02G349400/TraesCS2A02G350800/TraesCS2A02G350900/…	33
	GO:0006032	chitin catabolic process	8.04998e-11	3.23724e-09	2.8649e-09	TraesCS1A02G203700/TraesCS1D02G207100/TraesCS4B02G328400/TraesCS2B02G369000/TraesCS2A02G350700/TraesCS2D02G348800/TraesCS1A02G203600/TraesCS1D02G207000/TraesCS5B02G403700/TraesCS7B02G493700/TraesCS3D02G260300/TraesCS3A02G260200/TraesCS3B02G293200/TraesCS3D02G260500/TraesCS5D02G408200/TraesCS3A02G260100/TraesCS2B02G369100/TraesCS2A02G033600/TraesCS2D02G349400/TraesCS2A02G350800/TraesCS2A02G350900/…	33
	GO:0046348	amino sugar catabolic process	8.04998e-11	3.23724e-09	2.8649e-09	TraesCS1A02G203700/TraesCS1D02G207100/TraesCS4B02G328400/TraesCS2B02G369000/TraesCS2A02G350700/TraesCS2D02G348800/TraesCS1A02G203600/TraesCS1D02G207000/TraesCS5B02G403700/TraesCS7B02G493700/TraesCS3D02G260300/TraesCS3A02G260200/TraesCS3B02G293200/TraesCS3D02G260500/TraesCS5D02G408200/TraesCS3A02G260100/TraesCS2B02G369100/TraesCS2A02G033600/TraesCS2D02G349400/TraesCS2A02G350800/TraesCS2A02G350900/…	33
	GO:1901072	glucosamine-containing compound catabolic process	8.04998e-11	3.23724e-09	2.8649e-09	TraesCS1A02G203700/TraesCS1D02G207100/TraesCS4B02G328400/TraesCS2B02G369000/TraesCS2A02G350700/TraesCS2D02G348800/TraesCS1A02G203600/TraesCS1D02G207000/TraesCS5B02G403700/TraesCS7B02G493700/TraesCS3D02G260300/TraesCS3A02G260200/TraesCS3B02G293200/TraesCS3D02G260500/TraesCS5D02G408200/TraesCS3A02G260100/TraesCS2B02G369100/TraesCS2A02G033600/TraesCS2D02G349400/TraesCS2A02G350800/TraesCS2A02G350900/…	33
	GO:0009636	response to toxic substance	1.09172e-10	4.28819e-09	3.79498e-09	TraesCS7A02G225400/TraesCS6A02G278000/TraesCS6B02G306300/TraesCS3B02G383700/TraesCS7D02G229100/TraesCS6D02G048300/TraesCS1A02G179400/TraesCS1D02G177700/TraesCS1D02G094700/TraesCS1B02G201100/TraesCS1D02G094900/TraesCS7A02G493400/TraesCS1B02G097400/TraesCS4A02G202300/TraesCS1D02G376300/TraesCS2D02G361400/TraesCS2B02G381600/TraesCS6D02G258600/TraesCS4A02G202200/TraesCS2A02G121200/TraesCS2D02G123300/…	63
	GO:1901606	alpha-amino acid catabolic process	1.48216e-10	5.68948e-09	5.0351e-09	TraesCS6A02G222900/TraesCS6D02G212200/TraesCS5D02G165700/TraesCS1A02G209100/TraesCS4A02G495000/TraesCS7D02G004100/TraesCS7A02G003600/TraesCS6B02G203100/TraesCS5A02G375000/TraesCS5B02G376900/TraesCS2B02G048700/TraesCS5A02G160800/TraesCS4A02G262600/TraesCS5D02G384500/TraesCS4D02G052500/TraesCS5B02G303200/TraesCS2B02G521600/TraesCS6B02G258500/TraesCS2D02G039500/TraesCS6A02G222800/TraesCS6D02G212400/…	68
	GO:0006576	cellular biogenic amine metabolic process	1.69632e-10	6.36684e-09	5.63455e-09	TraesCS5D02G165700/TraesCS7A02G392800/TraesCS6B02G203100/TraesCS2B02G048700/TraesCS5A02G160800/TraesCS6D02G202500/TraesCS6B02G249000/TraesCS7B02G232700/TraesCS2B02G372900/TraesCS2A02G355400/TraesCS2B02G347800/TraesCS2D02G039600/TraesCS2D02G352900/TraesCS5B02G220000/TraesCS2B02G348500/TraesCS5A02G337400/TraesCS5D02G342000/TraesCS5B02G336200/TraesCS5A02G441300/TraesCS5D02G448500/TraesCS5D02G173900/…	60
	GO:1901071	glucosamine-containing compound metabolic process	2.47015e-10	9.06975e-09	8.02658e-09	TraesCS1A02G203700/TraesCS1D02G207100/TraesCS4B02G328400/TraesCS2B02G369000/TraesCS2A02G350700/TraesCS2D02G348800/TraesCS1A02G203600/TraesCS1D02G207000/TraesCS5B02G403700/TraesCS7B02G493700/TraesCS3D02G260300/TraesCS3A02G260200/TraesCS3B02G293200/TraesCS3D02G260500/TraesCS5D02G408200/TraesCS3A02G260100/TraesCS2B02G369100/TraesCS2A02G033600/TraesCS2D02G349400/TraesCS2A02G350800/TraesCS2A02G350900/…	33
	GO:0044106	cellular amine metabolic process	2.59417e-10	9.32246e-09	8.25022e-09	TraesCS5D02G165700/TraesCS7A02G392800/TraesCS6B02G203100/TraesCS2B02G048700/TraesCS5A02G160800/TraesCS6D02G202500/TraesCS6B02G249000/TraesCS7B02G232700/TraesCS2B02G372900/TraesCS2A02G355400/TraesCS2B02G347800/TraesCS2D02G039600/TraesCS2D02G352900/TraesCS5B02G220000/TraesCS2A02G349200/TraesCS2B02G348500/TraesCS5A02G337400/TraesCS5D02G342000/TraesCS5B02G336200/TraesCS5A02G441300/TraesCS5D02G448500/…	61
	GO:0006040	amino sugar metabolic process	3.25671e-10	1.14596e-08	1.01415e-08	TraesCS1A02G203700/TraesCS1D02G207100/TraesCS7D02G196900/TraesCS7A02G195500/TraesCS7B02G101100/TraesCS2D02G421200/TraesCS4B02G328400/TraesCS2B02G369000/TraesCS2A02G350700/TraesCS2D02G348800/TraesCS1A02G203600/TraesCS1D02G207000/TraesCS5B02G403700/TraesCS7B02G493700/TraesCS3D02G260300/TraesCS3A02G260200/TraesCS3B02G293200/TraesCS3D02G260500/TraesCS5D02G408200/TraesCS3A02G260100/TraesCS2B02G369100/…	37
	GO:0009607	response to biotic stimulus	5.62498e-10	1.9389e-08	1.71589e-08	TraesCS3B02G045900/TraesCS1D02G112500/TraesCS5D02G413200/TraesCS3A02G328000/TraesCS6A02G419700/TraesCS1A02G111000/TraesCS3B02G357500/TraesCS1B02G192900/TraesCS1D02G191900/TraesCS1A02G184900/TraesCS6D02G048300/TraesCS3B02G259000/TraesCS3D02G524700/TraesCS3B02G584700/TraesCS5D02G133400/TraesCS5B02G125000/TraesCS2B02G605800/TraesCS5B02G084800/TraesCS3B02G364500/TraesCS1D02G233800/TraesCS6A02G334800/…	158
	GO:0120254	olefinic compound metabolic process	7.76231e-10	2.62211e-08	2.32052e-08	TraesCS3A02G328000/TraesCS6D02G212200/TraesCS3B02G357500/TraesCS3D02G321500/TraesCS3D02G037000/TraesCS6B02G258500/TraesCS6D02G212400/TraesCS4A02G401300/TraesCS5B02G468400/TraesCS1A02G094900/TraesCS2A02G196400/TraesCS1A02G037700/TraesCS2B02G224300/TraesCS1B02G122800/TraesCS6A02G222700/TraesCS2D02G218700/TraesCS2B02G224000/TraesCS2B02G398200/TraesCS2B02G398000/TraesCS1A02G037800/TraesCS2A02G381100/…	39
	GO:0051704	multi-organism process	1.7875e-09	5.91977e-08	5.2389e-08	TraesCS1B02G225700/TraesCS1A02G208200/TraesCS4B02G132000/TraesCS5D02G565200/TraesCS4D02G126800/TraesCS4A02G186700/TraesCS4B02G132100/TraesCS4B02G362100/TraesCS2D02G411200/TraesCS2A02G413400/TraesCS2B02G432100/TraesCS4D02G355700/TraesCS1A02G015900/TraesCS1A02G100400/TraesCS2B02G290100/TraesCS4A02G414600/TraesCS1D02G013800/TraesCS3A02G435200/TraesCS2A02G538200/TraesCS5B02G354400/TraesCS6D02G072300/…	128
	GO:0009696	salicylic acid metabolic process	3.62775e-09	1.17832e-07	1.04279e-07	TraesCS3B02G045900/TraesCS3A02G328000/TraesCS3B02G357500/TraesCS3D02G321500/TraesCS6D02G179200/TraesCS2B02G131600/TraesCS6B02G229700/TraesCS2D02G310200/TraesCS4B02G100100/TraesCS4D02G096400/TraesCS4A02G216100/TraesCS3B02G495700/TraesCS2D02G183300/TraesCS3B02G496200/TraesCS3A02G037700/TraesCS3D02G041800	16
	GO:0098754	detoxification	6.3767e-09	2.03212e-07	1.79839e-07	TraesCS7A02G225400/TraesCS6A02G278000/TraesCS6B02G306300/TraesCS3B02G383700/TraesCS7D02G229100/TraesCS6D02G048300/TraesCS1A02G179400/TraesCS1D02G177700/TraesCS1B02G201100/TraesCS7A02G493400/TraesCS4A02G202300/TraesCS1D02G376300/TraesCS2D02G361400/TraesCS2B02G381600/TraesCS6D02G258600/TraesCS4A02G202200/TraesCS2A02G121200/TraesCS2D02G123300/TraesCS2D02G407700/TraesCS2D02G396500/TraesCS2B02G125300/…	51
	GO:0120255	olefinic compound biosynthetic process	1.00306e-08	3.13735e-07	2.7765e-07	TraesCS3A02G328000/TraesCS6D02G212200/TraesCS3B02G357500/TraesCS3D02G321500/TraesCS3D02G037000/TraesCS6B02G258500/TraesCS6D02G212400/TraesCS4A02G401300/TraesCS5B02G468400/TraesCS1A02G094900/TraesCS2A02G196400/TraesCS1A02G037700/TraesCS2B02G224300/TraesCS1B02G122800/TraesCS6A02G222700/TraesCS2D02G218700/TraesCS2B02G224000/TraesCS2B02G398200/TraesCS2B02G398000/TraesCS1A02G037800/TraesCS2A02G381100/…	36
	GO:0046417	chorismate metabolic process	7.91928e-08	2.43194e-06	2.15223e-06	TraesCS7D02G251900/TraesCS7B02G322500/TraesCS7A02G422100/TraesCS3A02G301800/TraesCS3B02G334900/TraesCS6A02G147400/TraesCS3D02G300200/TraesCS7B02G149600/TraesCS5A02G330700/TraesCS4A02G083400/TraesCS4B02G220800/TraesCS4D02G221100/TraesCS5D02G336400/TraesCS5B02G331100/TraesCS2A02G163600/TraesCS2D02G170400/TraesCS2B02G189300/TraesCSU02G063500/TraesCS7D02G066600/TraesCS7A02G071200	20
	GO:0010337	regulation of salicylic acid metabolic process	1.39043e-07	4.19363e-06	3.7113e-06	TraesCS3B02G045900/TraesCS3A02G328000/TraesCS3B02G357500/TraesCS3D02G321500/TraesCS6D02G179200/TraesCS2B02G131600/TraesCS6B02G229700/TraesCS2D02G310200/TraesCS4B02G100100/TraesCS4D02G096400/TraesCS4A02G216100/TraesCS3A02G037700/TraesCS3D02G041800	13
	GO:0006525	arginine metabolic process	1.69509e-07	5.0228e-06	4.4451e-06	TraesCS5A02G375000/TraesCS5B02G376900/TraesCS2B02G048700/TraesCS5D02G384500/TraesCS4B02G185000/TraesCS4A02G100500/TraesCS7D02G240100/TraesCS4D02G204800/TraesCS4B02G204000/TraesCS7B02G136600/TraesCS1B02G257300/TraesCS1A02G246600/TraesCS1D02G245900/TraesCS4B02G080800/TraesCS4D02G079600/TraesCS4A02G234400/TraesCS7A02G241100/TraesCS6A02G250600/TraesCS6B02G274800/TraesCS6D02G232400/TraesCS1B02G090600/…	26
	GO:0042742	defense response to bacterium	1.87875e-07	5.47106e-06	4.8418e-06	TraesCS3B02G045900/TraesCS3B02G259000/TraesCS3D02G524700/TraesCS3B02G584700/TraesCS5B02G084800/TraesCS3B02G364500/TraesCS6A02G334800/TraesCS2B02G048700/TraesCS6D02G179200/TraesCS2B02G131600/TraesCS1D02G434100/TraesCS1B02G459500/TraesCS6B02G229700/TraesCS2A02G414300/TraesCS3B02G432000/TraesCS4B02G100100/TraesCS4D02G096400/TraesCS4A02G216100/TraesCS3B02G337700/TraesCS2A02G303900/TraesCS7B02G190400/…	57
	GO:0097237	cellular response to toxic substance	2.09196e-07	5.88887e-06	5.21155e-06	TraesCS7A02G225400/TraesCS6A02G278000/TraesCS6B02G306300/TraesCS3B02G383700/TraesCS7D02G229100/TraesCS6D02G048300/TraesCS1A02G179400/TraesCS1D02G177700/TraesCS1B02G201100/TraesCS7A02G493400/TraesCS4A02G202300/TraesCS1D02G376300/TraesCS2D02G361400/TraesCS2B02G381600/TraesCS6D02G258600/TraesCS4A02G202200/TraesCS2A02G121200/TraesCS2D02G123300/TraesCS2D02G407700/TraesCS2D02G396500/TraesCS2B02G125300/…	46
	GO:1990748	cellular detoxification	2.09196e-07	5.88887e-06	5.21155e-06	TraesCS7A02G225400/TraesCS6A02G278000/TraesCS6B02G306300/TraesCS3B02G383700/TraesCS7D02G229100/TraesCS6D02G048300/TraesCS1A02G179400/TraesCS1D02G177700/TraesCS1B02G201100/TraesCS7A02G493400/TraesCS4A02G202300/TraesCS1D02G376300/TraesCS2D02G361400/TraesCS2B02G381600/TraesCS6D02G258600/TraesCS4A02G202200/TraesCS2A02G121200/TraesCS2D02G123300/TraesCS2D02G407700/TraesCS2D02G396500/TraesCS2B02G125300/…	46
	GO:0009617	response to bacterium	3.70113e-07	1.02479e-05	9.06922e-06	TraesCS3B02G045900/TraesCS6D02G048300/TraesCS3B02G259000/TraesCS3D02G524700/TraesCS3B02G584700/TraesCS5B02G084800/TraesCS3B02G364500/TraesCS6A02G334800/TraesCS7B02G241100/TraesCS2B02G048700/TraesCS6D02G179200/TraesCS2B02G131600/TraesCS1D02G434100/TraesCS1B02G459500/TraesCS6B02G229700/TraesCS2A02G414300/TraesCS3B02G432000/TraesCS6A02G215500/TraesCS4B02G100100/TraesCS4D02G096400/TraesCS4A02G216100/…	64
	GO:0016567	protein ubiquitination	6.67398e-07	1.81812e-05	1.60901e-05	TraesCS2B02G478300/TraesCS5B02G519400/TraesCS5D02G518700/TraesCS6B02G222200/TraesCS6D02G180400/TraesCS6A02G190700/TraesCS6B02G095200/TraesCS5B02G005100/TraesCS5A02G006200/TraesCS5D02G006000/TraesCS5B02G431100/TraesCS3D02G302100/TraesCS2A02G456200/TraesCS5A02G201400/TraesCS1A02G300000/TraesCS4D02G209500/TraesCS1D02G299400/TraesCS7D02G335800/TraesCS3A02G345800/TraesCS7B02G390900/TraesCS1B02G310100/…	158
	GO:0015936	coenzyme A metabolic process	8.67661e-07	2.29023e-05	2.02682e-05	TraesCS6A02G098300/TraesCS3B02G013200/TraesCS3A02G010100/TraesCS5B02G269600/TraesCS5A02G269300/TraesCS5D02G277500/TraesCS5A02G320600/TraesCS5B02G320900/TraesCS7B02G071900/TraesCS7A02G167300/TraesCS7D02G167900/TraesCS6A02G277800/TraesCS6D02G258300/TraesCS6B02G306000/TraesCS6D02G084500	15
	GO:0009808	lignin metabolic process	8.67819e-07	2.29023e-05	2.02682e-05	TraesCS3B02G259000/TraesCS6D02G284200/TraesCS3A02G439800/TraesCS7A02G175000/TraesCS6D02G361500/TraesCS7D02G176500/TraesCS7D02G176300/TraesCS3B02G489700/TraesCS3A02G452400/TraesCS3A02G452600/TraesCS3B02G489800/TraesCS6A02G305000/TraesCS6B02G414100/TraesCS3D02G223500/TraesCS3A02G229700/TraesCS3B02G473800/TraesCS7B02G080100/TraesCS1A02G043900/TraesCS3D02G444900/TraesCS3B02G154000/TraesCS6A02G173700/…	27
	GO:0042435	indole-containing compound biosynthetic process	1.00992e-06	2.62423e-05	2.3224e-05	TraesCS7A02G392800/TraesCS4B02G100100/TraesCS4D02G096400/TraesCS4A02G216100/TraesCS4A02G106400/TraesCS4B02G197800/TraesCS4D02G198600/TraesCS4A02G089800/TraesCS4D02G215100/TraesCS7D02G388400/TraesCS4B02G318900/TraesCS4D02G315400/TraesCS7B02G294800/TraesCS3A02G122400/TraesCS3B02G141600/TraesCS3D02G124300/TraesCS7B02G208700/TraesCS7A02G308600/TraesCS7D02G305300/TraesCS5A02G493300/TraesCS2D02G326400/…	22
	GO:0002376	immune system process	1.36878e-06	3.45055e-05	3.05368e-05	TraesCS3B02G045900/TraesCS5D02G413200/TraesCS3A02G328000/TraesCS3B02G357500/TraesCS1B02G192900/TraesCS1D02G191900/TraesCS1A02G184900/TraesCS3B02G259000/TraesCS3D02G524700/TraesCS3B02G584700/TraesCS5D02G133400/TraesCS5B02G125000/TraesCS2B02G605800/TraesCS5B02G084800/TraesCS3B02G364500/TraesCS1D02G233800/TraesCS6A02G334800/TraesCS3D02G321500/TraesCS2A02G581600/TraesCS2B02G048700/TraesCS3B02G439600/…	119
	GO:0006955	immune response	1.36878e-06	3.45055e-05	3.05368e-05	TraesCS3B02G045900/TraesCS5D02G413200/TraesCS3A02G328000/TraesCS3B02G357500/TraesCS1B02G192900/TraesCS1D02G191900/TraesCS1A02G184900/TraesCS3B02G259000/TraesCS3D02G524700/TraesCS3B02G584700/TraesCS5D02G133400/TraesCS5B02G125000/TraesCS2B02G605800/TraesCS5B02G084800/TraesCS3B02G364500/TraesCS1D02G233800/TraesCS6A02G334800/TraesCS3D02G321500/TraesCS2A02G581600/TraesCS2B02G048700/TraesCS3B02G439600/…	119
	GO:1900424	regulation of defense response to bacterium	1.57972e-06	3.92376e-05	3.47246e-05	TraesCS3B02G045900/TraesCS6D02G179200/TraesCS6B02G229700/TraesCS4B02G100100/TraesCS4D02G096400/TraesCS4A02G216100/TraesCS7B02G190400/TraesCS7D02G225200/TraesCS5D02G232700/TraesCS3A02G037700/TraesCS3D02G041800	11
	GO:1901607	alpha-amino acid biosynthetic process	1.98006e-06	4.84683e-05	4.28937e-05	TraesCS4B02G273500/TraesCS4D02G272500/TraesCS3B02G321600/TraesCS5B02G372500/TraesCS1B02G195800/TraesCS3B02G538100/TraesCS3D02G483400/TraesCS7A02G392800/TraesCS5D02G379700/TraesCS5A02G370200/TraesCS1A02G188000/TraesCS4A02G032100/TraesCS1A02G375800/TraesCS3D02G157800/TraesCS5D02G064400/TraesCS1D02G141800/TraesCS5B02G018700/TraesCS4D02G195100/TraesCS4B02G194400/TraesCS5A02G375000/TraesCS4A02G109900/…	109
	GO:0098869	cellular oxidant detoxification	2.60727e-06	6.29098e-05	5.56741e-05	TraesCS7A02G225400/TraesCS6A02G278000/TraesCS6B02G306300/TraesCS3B02G383700/TraesCS7D02G229100/TraesCS6D02G048300/TraesCS1A02G179400/TraesCS1D02G177700/TraesCS1B02G201100/TraesCS7A02G493400/TraesCS2D02G361400/TraesCS2B02G381600/TraesCS6D02G258600/TraesCS2A02G121200/TraesCS2D02G123300/TraesCS2D02G407700/TraesCS2D02G396500/TraesCS2B02G125300/TraesCS4D02G162000/TraesCS2A02G107600/TraesCS2D02G107900/…	40
	GO:0008652	cellular amino acid biosynthetic process	2.97695e-06	7.08179e-05	6.26727e-05	TraesCS4B02G273500/TraesCS4D02G272500/TraesCS3B02G321600/TraesCS5B02G372500/TraesCS1B02G195800/TraesCS3B02G538100/TraesCS3D02G483400/TraesCS7A02G392800/TraesCS5D02G379700/TraesCS5A02G370200/TraesCS1A02G188000/TraesCS4A02G032100/TraesCS1A02G375800/TraesCS3D02G157800/TraesCS5D02G064400/TraesCS1D02G141800/TraesCS4D02G220200/TraesCS5B02G018700/TraesCS4D02G195100/TraesCS4B02G194400/TraesCS5A02G375000/…	122
	GO:0009064	glutamine family amino acid metabolic process	3.82203e-06	8.96585e-05	7.93463e-05	TraesCS1A02G209100/TraesCS3B02G538100/TraesCS3D02G483400/TraesCS3D02G157800/TraesCS1D02G141800/TraesCS4D02G220200/TraesCS4D02G195100/TraesCS4B02G194400/TraesCS5A02G375000/TraesCS4A02G109900/TraesCS5B02G376900/TraesCS2B02G048700/TraesCS4A02G075600/TraesCS4D02G232700/TraesCS4A02G262600/TraesCS5D02G384500/TraesCS5B02G152600/TraesCS5A02G153900/TraesCS4D02G052500/TraesCS4B02G052300/TraesCS1B02G290600/…	61
	GO:0043207	response to external biotic stimulus	4.2522e-06	9.70535e-05	8.58908e-05	TraesCS3B02G045900/TraesCS1D02G112500/TraesCS5D02G413200/TraesCS3A02G328000/TraesCS6A02G419700/TraesCS1A02G111000/TraesCS3B02G357500/TraesCS1B02G192900/TraesCS1D02G191900/TraesCS1A02G184900/TraesCS6D02G048300/TraesCS3B02G259000/TraesCS3D02G524700/TraesCS3B02G584700/TraesCS5D02G133400/TraesCS5B02G125000/TraesCS2B02G605800/TraesCS5B02G084800/TraesCS3B02G364500/TraesCS1D02G233800/TraesCS6A02G334800/…	126
	GO:0051707	response to other organism	4.2522e-06	9.70535e-05	8.58908e-05	TraesCS3B02G045900/TraesCS1D02G112500/TraesCS5D02G413200/TraesCS3A02G328000/TraesCS6A02G419700/TraesCS1A02G111000/TraesCS3B02G357500/TraesCS1B02G192900/TraesCS1D02G191900/TraesCS1A02G184900/TraesCS6D02G048300/TraesCS3B02G259000/TraesCS3D02G524700/TraesCS3B02G584700/TraesCS5D02G133400/TraesCS5B02G125000/TraesCS2B02G605800/TraesCS5B02G084800/TraesCS3B02G364500/TraesCS1D02G233800/TraesCS6A02G334800/…	126
	GO:0044419	biological process involved in interspecies interaction between organisms	4.71564e-06	0.000106196	9.39818e-05	TraesCS3B02G045900/TraesCS1D02G112500/TraesCS5D02G413200/TraesCS3A02G328000/TraesCS6A02G419700/TraesCS1A02G111000/TraesCS3B02G357500/TraesCS1B02G192900/TraesCS1D02G191900/TraesCS1A02G184900/TraesCS6D02G048300/TraesCS3B02G259000/TraesCS3D02G524700/TraesCS3B02G584700/TraesCS5D02G133400/TraesCS5B02G125000/TraesCS2B02G605800/TraesCS5B02G084800/TraesCS3B02G364500/TraesCS1D02G233800/TraesCS6A02G334800/…	129
	GO:0010200	response to chitin	5.32384e-06	0.000113822	0.000100731	TraesCS2D02G259300/TraesCS6A02G146900/TraesCS6D02G136200/TraesCS6B02G175100/TraesCS4A02G106400/TraesCS4B02G197800/TraesCS4D02G198600/TraesCS5D02G232700/TraesCS7B02G299200/TraesCS7D02G392800	10
	GO:0015696	ammonium transport	5.32384e-06	0.000113822	0.000100731	TraesCS3B02G383400/TraesCS1A02G295300/TraesCS2A02G365000/TraesCS1D02G296600/TraesCS2D02G362900/TraesCS2B02G383600/TraesCS5B02G520200/TraesCS5D02G398200/TraesCS4A02G352900/TraesCS5D02G519400	10
	GO:0072488	ammonium transmembrane transport	5.32384e-06	0.000113822	0.000100731	TraesCS3B02G383400/TraesCS1A02G295300/TraesCS2A02G365000/TraesCS1D02G296600/TraesCS2D02G362900/TraesCS2B02G383600/TraesCS5B02G520200/TraesCS5D02G398200/TraesCS4A02G352900/TraesCS5D02G519400	10
	GO:1900426	positive regulation of defense response to bacterium	5.32384e-06	0.000113822	0.000100731	TraesCS3B02G045900/TraesCS6D02G179200/TraesCS6B02G229700/TraesCS4B02G100100/TraesCS4D02G096400/TraesCS4A02G216100/TraesCS7B02G190400/TraesCS7D02G225200/TraesCS3A02G037700/TraesCS3D02G041800	10
	GO:0018958	phenol-containing compound metabolic process	5.50613e-06	0.000116248	0.000102878	TraesCS3B02G045900/TraesCS3A02G328000/TraesCS3B02G357500/TraesCS3D02G321500/TraesCS7D02G004100/TraesCS6D02G179200/TraesCS2B02G131600/TraesCS6B02G229700/TraesCS2D02G310200/TraesCS4B02G100100/TraesCS4D02G096400/TraesCS4A02G216100/TraesCS3B02G495700/TraesCS2D02G183300/TraesCS3B02G496200/TraesCS3A02G037700/TraesCS3D02G041800	17
	GO:0098542	defense response to other organism	6.03079e-06	0.000125753	0.000111289	TraesCS3B02G045900/TraesCS5D02G413200/TraesCS3A02G328000/TraesCS3B02G357500/TraesCS1B02G192900/TraesCS1D02G191900/TraesCS1A02G184900/TraesCS3B02G259000/TraesCS3D02G524700/TraesCS3B02G584700/TraesCS5D02G133400/TraesCS5B02G125000/TraesCS2B02G605800/TraesCS5B02G084800/TraesCS3B02G364500/TraesCS1D02G233800/TraesCS6A02G334800/TraesCS3D02G321500/TraesCS2A02G581600/TraesCS2B02G048700/TraesCS3B02G439600/…	114
	GO:0000162	tryptophan biosynthetic process	7.67012e-06	0.000156082	0.00013813	TraesCS7A02G392800/TraesCS4A02G089800/TraesCS4D02G215100/TraesCS7D02G388400/TraesCS4B02G318900/TraesCS4D02G315400/TraesCS7B02G294800/TraesCS7B02G208700/TraesCS7A02G308600/TraesCS7D02G305300/TraesCS5A02G493300/TraesCS2D02G326400/TraesCS4B02G214500	13
	GO:0046219	indolalkylamine biosynthetic process	7.67012e-06	0.000156082	0.00013813	TraesCS7A02G392800/TraesCS4A02G089800/TraesCS4D02G215100/TraesCS7D02G388400/TraesCS4B02G318900/TraesCS4D02G315400/TraesCS7B02G294800/TraesCS7B02G208700/TraesCS7A02G308600/TraesCS7D02G305300/TraesCS5A02G493300/TraesCS2D02G326400/TraesCS4B02G214500	13
	GO:0044036	cell wall macromolecule metabolic process	9.73828e-06	0.000195809	0.000173288	TraesCS7B02G327200/TraesCS2A02G512400/TraesCS2B02G540300/TraesCS1A02G203700/TraesCS1D02G207100/TraesCS6D02G248500/TraesCS6A02G266100/TraesCS7D02G419300/TraesCS1B02G210500/TraesCS1D02G199300/TraesCS1A02G195900/TraesCS3D02G039400/TraesCS7A02G426600/TraesCS7B02G326900/TraesCS7A02G427000/TraesCS7B02G327400/TraesCS3B02G474900/TraesCS7D02G418600/TraesCS4D02G211100/TraesCS4A02G094000/TraesCS2D02G431500/…	66
	GO:0009423	chorismate biosynthetic process	2.2509e-05	0.000447266	0.000395823	TraesCS5A02G330700/TraesCS4A02G083400/TraesCS4B02G220800/TraesCS4D02G221100/TraesCS5D02G336400/TraesCS5B02G331100/TraesCS2A02G163600/TraesCS2D02G170400/TraesCS2B02G189300/TraesCSU02G063500/TraesCS7D02G066600/TraesCS7A02G071200	12
	GO:0032446	protein modification by small protein conjugation	2.62406e-05	0.000515354	0.000456079	TraesCS2B02G478300/TraesCS5B02G519400/TraesCS5D02G518700/TraesCS6B02G222200/TraesCS6D02G180400/TraesCS6A02G190700/TraesCS6B02G095200/TraesCS5B02G005100/TraesCS5A02G006200/TraesCS5D02G006000/TraesCS5B02G431100/TraesCS4D02G341600/TraesCS3D02G302100/TraesCS2A02G456200/TraesCS5A02G201400/TraesCS1A02G300000/TraesCS4D02G209500/TraesCS1D02G299400/TraesCS7D02G335800/TraesCS3A02G345800/TraesCS5D02G080500/…	165
	GO:0009094	L-phenylalanine biosynthetic process	3.83008e-05	0.000735114	0.000650563	TraesCS5B02G372500/TraesCS1B02G195800/TraesCS5D02G379700/TraesCS5A02G370200/TraesCS1A02G188000/TraesCS4D02G198400/TraesCS2A02G082200/TraesCS2B02G096300/TraesCS2B02G308500/TraesCS2D02G290000/TraesCS2B02G308400/TraesCS2A02G291900/TraesCS4A02G106500/TraesCS2A02G292000/TraesCS2D02G080100/TraesCS2D02G289900	16
	GO:1902223	erythrose 4-phosphate/phosphoenolpyruvate family amino acid biosynthetic process	3.83008e-05	0.000735114	0.000650563	TraesCS5B02G372500/TraesCS1B02G195800/TraesCS5D02G379700/TraesCS5A02G370200/TraesCS1A02G188000/TraesCS4D02G198400/TraesCS2A02G082200/TraesCS2B02G096300/TraesCS2B02G308500/TraesCS2D02G290000/TraesCS2B02G308400/TraesCS2A02G291900/TraesCS4A02G106500/TraesCS2A02G292000/TraesCS2D02G080100/TraesCS2D02G289900	16
	GO:0009268	response to pH	4.2765e-05	0.000811574	0.000718229	TraesCS6A02G201100/TraesCS6B02G227100/TraesCS6D02G188100/TraesCS2A02G389900/TraesCS2D02G388800/TraesCS3A02G381900/TraesCS3B02G414500/TraesCS3D02G375000/TraesCS5D02G519100/TraesCS4A02G352700	10
	GO:0007166	cell surface receptor signaling pathway	4.86195e-05	0.000912426	0.000807482	TraesCS3B02G364500/TraesCS7D02G408200/TraesCS5D02G244100/TraesCS5D02G194000/TraesCS2D02G442000/TraesCS3B02G547600/TraesCS7B02G443700/TraesCS5A02G078400/TraesCS5B02G087500/TraesCS5D02G093700/TraesCS4B02G206900/TraesCS7A02G434300/TraesCS3B02G119500/TraesCS3B02G119600/TraesCS4D02G144900/TraesCS2A02G040900/TraesCS7B02G326100/TraesCS5D02G187500/TraesCS4A02G169500/TraesCS7B02G333700/TraesCS2D02G062100/…	34
	GO:0002684	positive regulation of immune system process	5.57538e-05	0.00100509	0.000889492	TraesCS3B02G045900/TraesCS1B02G192900/TraesCS1D02G191900/TraesCS1A02G184900/TraesCS6A02G334800/TraesCS6D02G179200/TraesCS1D02G434100/TraesCS1B02G459500/TraesCS6B02G229700/TraesCS2D02G321400/TraesCS4B02G100100/TraesCS4D02G096400/TraesCS4A02G216100/TraesCS7B02G190400/TraesCS2A02G343100/TraesCS7D02G225200/TraesCS2B02G340700/TraesCS6B02G365200/TraesCS6D02G314300/TraesCS3A02G037700/TraesCS3D02G041800	21
	GO:0002833	positive regulation of response to biotic stimulus	5.57538e-05	0.00100509	0.000889492	TraesCS3B02G045900/TraesCS1B02G192900/TraesCS1D02G191900/TraesCS1A02G184900/TraesCS6A02G334800/TraesCS6D02G179200/TraesCS1D02G434100/TraesCS1B02G459500/TraesCS6B02G229700/TraesCS2D02G321400/TraesCS4B02G100100/TraesCS4D02G096400/TraesCS4A02G216100/TraesCS7B02G190400/TraesCS2A02G343100/TraesCS7D02G225200/TraesCS2B02G340700/TraesCS6B02G365200/TraesCS6D02G314300/TraesCS3A02G037700/TraesCS3D02G041800	21
	GO:0050778	positive regulation of immune response	5.57538e-05	0.00100509	0.000889492	TraesCS3B02G045900/TraesCS1B02G192900/TraesCS1D02G191900/TraesCS1A02G184900/TraesCS6A02G334800/TraesCS6D02G179200/TraesCS1D02G434100/TraesCS1B02G459500/TraesCS6B02G229700/TraesCS2D02G321400/TraesCS4B02G100100/TraesCS4D02G096400/TraesCS4A02G216100/TraesCS7B02G190400/TraesCS2A02G343100/TraesCS7D02G225200/TraesCS2B02G340700/TraesCS6B02G365200/TraesCS6D02G314300/TraesCS3A02G037700/TraesCS3D02G041800	21
	GO:0009651	response to salt stress	5.63174e-05	0.00100509	0.000889492	TraesCS6A02G098300/TraesCS2B02G177100/TraesCS3A02G328000/TraesCS3B02G411300/TraesCS1B02G145800/TraesCS3B02G357500/TraesCS7B02G228700/TraesCS1A02G126800/TraesCS3B02G538100/TraesCS3D02G483400/TraesCS6A02G334800/TraesCS3D02G321500/TraesCS1A02G219400/TraesCS1D02G221000/TraesCS7D02G324800/TraesCS7D02G171300/TraesCS7A02G170600/TraesCS2D02G157100/TraesCS2A02G152000/TraesCS1A02G308700/TraesCS5A02G375000/…	83
	GO:0005991	trehalose metabolic process	5.65328e-05	0.00100509	0.000889492	TraesCS2D02G168200/TraesCS5B02G202200/TraesCS5A02G203500/TraesCS5D02G210000/TraesCS1A02G183000/TraesCS2D02G168100/TraesCS6B02G384500/TraesCS6D02G334000/TraesCS6A02G351300/TraesCS1B02G197900/TraesCS6B02G276300/TraesCS2B02G187000/TraesCS3A02G289300/TraesCS3B02G323900/TraesCS6D02G230500/TraesCS6A02G248400/TraesCS1D02G186500/TraesCS3D02G289100/TraesCS1A02G210400/TraesCS1B02G224300/TraesCS1D02G213700/…	25
	GO:0034754	cellular hormone metabolic process	7.76537e-05	0.00134664	0.00119175	TraesCS3A02G481000/TraesCS3A02G109500/TraesCS5B02G561300/TraesCS3D02G251900/TraesCS3B02G281000/TraesCS3B02G241600/TraesCS3D02G213900/TraesCS2D02G374600/TraesCS1D02G444500/TraesCS5A02G067500/TraesCS3D02G310200/TraesCS3A02G321100/TraesCS3A02G251500/TraesCS4A02G317900/TraesCS3A02G122400/TraesCS3B02G141600/TraesCS3D02G124300/TraesCS3D02G475800/TraesCS5B02G348400/TraesCS3B02G344600/TraesCS5B02G348300/…	23
	GO:0045927	positive regulation of growth	7.76537e-05	0.00134664	0.00119175	TraesCS1A02G219400/TraesCS1D02G221000/TraesCS5A02G135500/TraesCS2B02G321500/TraesCS4A02G229100/TraesCS4D02G084600/TraesCS4B02G087300/TraesCS3D02G377100/TraesCS3A02G384200/TraesCS3B02G416200/TraesCS4A02G094900/TraesCS2B02G328800/TraesCS3D02G397900/TraesCS3A02G403000/TraesCS4B02G209600/TraesCS3B02G436800/TraesCS7B02G445300/TraesCS7D02G516500/TraesCS3B02G394500/TraesCS3A02G362100/TraesCS7A02G528600/…	23
	GO:0016101	diterpenoid metabolic process	7.81353e-05	0.00134664	0.00119175	TraesCS3D02G293800/TraesCS4A02G319100/TraesCS3D02G149600/TraesCS3B02G166100/TraesCS4B02G012100/TraesCS2B02G445100/TraesCS2D02G030100/TraesCS2B02G445500/TraesCSU02G008700/TraesCS2D02G029600/TraesCS2B02G445300/TraesCS2B02G445200/TraesCS2D02G029400/TraesCS2D02G138400/TraesCS2B02G445400/TraesCS1A02G303100/TraesCS3B02G328700/TraesCS3A02G294000	18
	GO:0046271	phenylpropanoid catabolic process	8.51577e-05	0.00143831	0.00127288	TraesCS6D02G284200/TraesCS7A02G175000/TraesCS6D02G361500/TraesCS7D02G176500/TraesCS7D02G176300/TraesCS3B02G489700/TraesCS3A02G452400/TraesCS3A02G452600/TraesCS3B02G489800/TraesCS6A02G305000/TraesCS6B02G414100/TraesCS7B02G080100/TraesCS1A02G043900/TraesCS3D02G444900/TraesCS6A02G376300/TraesCS1B02G056900/TraesCS1D02G044300	17
	GO:0046274	lignin catabolic process	8.51577e-05	0.00143831	0.00127288	TraesCS6D02G284200/TraesCS7A02G175000/TraesCS6D02G361500/TraesCS7D02G176500/TraesCS7D02G176300/TraesCS3B02G489700/TraesCS3A02G452400/TraesCS3A02G452600/TraesCS3B02G489800/TraesCS6A02G305000/TraesCS6B02G414100/TraesCS7B02G080100/TraesCS1A02G043900/TraesCS3D02G444900/TraesCS6A02G376300/TraesCS1B02G056900/TraesCS1D02G044300	17
	GO:0006970	response to osmotic stress	8.65377e-05	0.00144715	0.0012807	TraesCS6A02G098300/TraesCS1D02G075500/TraesCS2B02G177100/TraesCS3A02G328000/TraesCS3B02G411300/TraesCS1B02G145800/TraesCS1B02G091500/TraesCS3B02G357500/TraesCS7B02G228700/TraesCS1A02G126800/TraesCS3B02G538100/TraesCS3D02G483400/TraesCS6A02G334800/TraesCS3D02G321500/TraesCS1A02G219400/TraesCS1D02G221000/TraesCS7D02G324800/TraesCS7D02G171300/TraesCS3D02G157800/TraesCS7A02G170600/TraesCS2D02G157100/…	88
	GO:0009685	gibberellin metabolic process	9.16151e-05	0.00151704	0.00134255	TraesCS3D02G293800/TraesCS4A02G319100/TraesCS3D02G149600/TraesCS3B02G166100/TraesCS4B02G012100/TraesCS2B02G445500/TraesCSU02G008700/TraesCS2D02G029600/TraesCS2B02G445300/TraesCS2B02G445400/TraesCS1A02G303100/TraesCS3B02G328700/TraesCS3A02G294000	13
	GO:0002229	defense response to oomycetes	9.54945e-05	0.00155087	0.00137249	TraesCS3B02G045900/TraesCS5B02G084800/TraesCS3B02G364500/TraesCS3B02G119500/TraesCS3B02G119600/TraesCS2D02G201400/TraesCS7D02G080600/TraesCS4A02G384600/TraesCS7D02G080500/TraesCS2D02G039400/TraesCS2D02G201700/TraesCS2D02G554400/TraesCS3A02G037700/TraesCS3D02G041800	14
	GO:0002239	response to oomycetes	9.54945e-05	0.00155087	0.00137249	TraesCS3B02G045900/TraesCS5B02G084800/TraesCS3B02G364500/TraesCS3B02G119500/TraesCS3B02G119600/TraesCS2D02G201400/TraesCS7D02G080600/TraesCS4A02G384600/TraesCS7D02G080500/TraesCS2D02G039400/TraesCS2D02G201700/TraesCS2D02G554400/TraesCS3A02G037700/TraesCS3D02G041800	14
	GO:0031349	positive regulation of defense response	0.000105029	0.00168946	0.00149515	TraesCS3B02G045900/TraesCS1B02G192900/TraesCS1D02G191900/TraesCS1A02G184900/TraesCS6A02G334800/TraesCS6D02G179200/TraesCS1D02G434100/TraesCS1B02G459500/TraesCS6B02G229700/TraesCS2D02G321400/TraesCS4B02G100100/TraesCS4D02G096400/TraesCS4A02G216100/TraesCS7B02G190400/TraesCS2A02G343100/TraesCS7D02G225200/TraesCS2B02G340700/TraesCS6B02G365200/TraesCS6D02G314300/TraesCS3A02G037700/TraesCS3D02G041800	21
	GO:0009690	cytokinin metabolic process	0.000121205	0.00193128	0.00170915	TraesCS3A02G481000/TraesCS3A02G109500/TraesCS5B02G561300/TraesCS3D02G251900/TraesCS3B02G281000/TraesCS3B02G241600/TraesCS3D02G213900/TraesCS2D02G374600/TraesCS1D02G444500/TraesCS5A02G067500/TraesCS3D02G310200/TraesCS3A02G321100/TraesCS3A02G251500/TraesCS4A02G317900/TraesCS3D02G475800/TraesCS5B02G348400/TraesCS3B02G344600/TraesCS5B02G348300/TraesCS5D02G353600/TraesCS3B02G525300	20
	GO:0006750	glutathione biosynthetic process	0.000131484	0.00205627	0.00181977	TraesCS1B02G090500/TraesCS1D02G074500/TraesCS6D02G130200/TraesCS6B02G169000/TraesCS1A02G072000/TraesCS6A02G140800/TraesCS5D02G111500/TraesCS5B02G104500/TraesCS5A02G099200	9
	GO:0015937	coenzyme A biosynthetic process	0.000131484	0.00205627	0.00181977	TraesCS6A02G098300/TraesCS3B02G013200/TraesCS3A02G010100/TraesCS5A02G320600/TraesCS5B02G320900/TraesCS7B02G071900/TraesCS7A02G167300/TraesCS7D02G167900/TraesCS6D02G084500	9
	GO:0006012	galactose metabolic process	0.000160763	0.0024911	0.00220458	TraesCS4B02G179300/TraesCS5B02G315700/TraesCS5A02G314800/TraesCS5D02G321100/TraesCS5D02G511200/TraesCS2B02G109700/TraesCS2B02G109800/TraesCS4A02G125300/TraesCS2A02G094700/TraesCS2A02G097400/TraesCS2B02G112800/TraesCS2A02G094500/TraesCS2D02G093100/TraesCS5A02G183100/TraesCS5D02G188200/TraesCS2D02G460600/TraesCS2B02G482000/TraesCS2A02G460400/TraesCS1D02G451900/TraesCS1A02G443900/TraesCS1B02G478400/…	22
	GO:0016042	lipid catabolic process	0.000169426	0.00260147	0.00230225	TraesCS3D02G293800/TraesCS2D02G284700/TraesCS7B02G277900/TraesCS7B02G364900/TraesCS3D02G149600/TraesCS3B02G166100/TraesCS3B02G486100/TraesCS2D02G418900/TraesCS5B02G339100/TraesCS5D02G346200/TraesCS5A02G341000/TraesCS2B02G098500/TraesCS5A02G374000/TraesCS5D02G383500/TraesCS3A02G303600/TraesCS3D02G298200/TraesCS7D02G143200/TraesCS7B02G044200/TraesCS7A02G141800/TraesCS1A02G059100/TraesCS5D02G249800/…	58
	GO:1901002	positive regulation of response to salt stress	0.000177854	0.00270626	0.00239499	TraesCS3B02G411300/TraesCS2A02G501300/TraesCS2B02G529400/TraesCS3B02G439600/TraesCS3D02G401200/TraesCS3A02G406000/TraesCS2B02G478100/TraesCS2D02G456400/TraesCS2A02G456100/TraesCS4A02G106400/TraesCS4B02G197800/TraesCS4D02G198600/TraesCS4A02G124900/TraesCS4D02G094400/TraesCS4A02G219700/TraesCS4B02G098200/TraesCS4D02G181100	17
	GO:0006526	arginine biosynthetic process	0.000197648	0.0029806	0.00263778	TraesCS4B02G185000/TraesCS4A02G100500/TraesCS7D02G240100/TraesCS4D02G204800/TraesCS4B02G204000/TraesCS7B02G136600/TraesCS1B02G257300/TraesCS1A02G246600/TraesCS1D02G245900/TraesCS4B02G080800/TraesCS4D02G079600/TraesCS4A02G234400/TraesCS7A02G241100/TraesCS6A02G250600/TraesCS6B02G274800/TraesCS6D02G232400	16
	GO:0009620	response to fungus	0.000231858	0.00346556	0.00306697	TraesCS5D02G413200/TraesCS3D02G524700/TraesCS3B02G584700/TraesCS2B02G605800/TraesCS6A02G334800/TraesCS2A02G581600/TraesCS3B02G439600/TraesCS3D02G401200/TraesCS3A02G406000/TraesCS5D02G274200/TraesCS7D02G405500/TraesCS1A02G213900/TraesCS4D02G224800/TraesCS4A02G079800/TraesCS2A02G414300/TraesCS7D02G371500/TraesCS2D02G321400/TraesCS3B02G337700/TraesCS4D02G172600/TraesCS4B02G170500/TraesCS2A02G343100/…	52
	GO:1901701	cellular response to oxygen-containing compound	0.00023558	0.00347602	0.00307622	TraesCS7A02G225400/TraesCS6A02G278000/TraesCS6B02G306300/TraesCS3B02G411300/TraesCS7D02G229100/TraesCS1B02G145800/TraesCS3D02G109300/TraesCS1A02G126800/TraesCS3D02G482600/TraesCS3B02G535100/TraesCS1D02G184500/TraesCS6A02G334800/TraesCS1D02G254500/TraesCS6B02G364000/TraesCS7D02G171300/TraesCS6A02G333600/TraesCS1B02G265900/TraesCS7A02G170600/TraesCS1A02G255100/TraesCS2B02G442700/TraesCS2B02G529400/…	96
	GO:0009084	glutamine family amino acid biosynthetic process	0.00024079	0.00347602	0.00307622	TraesCS3B02G538100/TraesCS3D02G483400/TraesCS3D02G157800/TraesCS1D02G141800/TraesCS5A02G375000/TraesCS5B02G376900/TraesCS5D02G384500/TraesCS1B02G290600/TraesCS4B02G185000/TraesCS4A02G100500/TraesCS7D02G240100/TraesCS4D02G204800/TraesCS4B02G204000/TraesCS1A02G143000/TraesCS3D02G266400/TraesCS3B02G299800/TraesCS7B02G136600/TraesCS1B02G257300/TraesCS1A02G246600/TraesCS1D02G245900/TraesCS4B02G080800/…	30
	GO:0009309	amine biosynthetic process	0.00024079	0.00347602	0.00307622	TraesCS7A02G392800/TraesCS2B02G048700/TraesCS6D02G202500/TraesCS6B02G249000/TraesCS7B02G232700/TraesCS2B02G372900/TraesCS2A02G355400/TraesCS2B02G347800/TraesCS2D02G352900/TraesCS5B02G220000/TraesCS5A02G337400/TraesCS5D02G342000/TraesCS5B02G336200/TraesCS4A02G089800/TraesCS4D02G215100/TraesCS7D02G388400/TraesCS4B02G318900/TraesCS4D02G315400/TraesCS7A02G069300/TraesCS7D02G063900/TraesCS7B02G294800/…	30
	GO:0042401	cellular biogenic amine biosynthetic process	0.00024079	0.00347602	0.00307622	TraesCS7A02G392800/TraesCS2B02G048700/TraesCS6D02G202500/TraesCS6B02G249000/TraesCS7B02G232700/TraesCS2B02G372900/TraesCS2A02G355400/TraesCS2B02G347800/TraesCS2D02G352900/TraesCS5B02G220000/TraesCS5A02G337400/TraesCS5D02G342000/TraesCS5B02G336200/TraesCS4A02G089800/TraesCS4D02G215100/TraesCS7D02G388400/TraesCS4B02G318900/TraesCS4D02G315400/TraesCS7A02G069300/TraesCS7D02G063900/TraesCS7B02G294800/…	30
	GO:0009095	aromatic amino acid family biosynthetic process, prephenate pathway	0.000300998	0.00430835	0.00381282	TraesCS5B02G372500/TraesCS1B02G195800/TraesCS5D02G379700/TraesCS5A02G370200/TraesCS1A02G188000/TraesCS4D02G198400/TraesCS2A02G082200/TraesCS2B02G096300/TraesCS2B02G308500/TraesCS2D02G290000/TraesCS2B02G308400/TraesCS2A02G291900/TraesCS1A02G270300/TraesCS1D02G270500/TraesCS4A02G106500/TraesCS2A02G292000/TraesCS2D02G080100/TraesCS2D02G289900	18
	GO:0032103	positive regulation of response to external stimulus	0.000327382	0.00456125	0.00403663	TraesCS3B02G045900/TraesCS1B02G192900/TraesCS1D02G191900/TraesCS1A02G184900/TraesCS6A02G334800/TraesCS6D02G179200/TraesCS1D02G434100/TraesCS1B02G459500/TraesCS6B02G229700/TraesCS2D02G321400/TraesCS4B02G100100/TraesCS4D02G096400/TraesCS4A02G216100/TraesCS7B02G190400/TraesCS2A02G343100/TraesCS7D02G225200/TraesCS2B02G340700/TraesCS6B02G365200/TraesCS6D02G314300/TraesCS3A02G037700/TraesCS3D02G041800	21
	GO:0009753	response to jasmonic acid	0.000329097	0.00456125	0.00403663	TraesCS5D02G413200/TraesCS3A02G328000/TraesCS3B02G357500/TraesCS3D02G109300/TraesCS6A02G334800/TraesCS3D02G321500/TraesCS1A02G219400/TraesCS1D02G221000/TraesCS5A02G375000/TraesCS5B02G376900/TraesCS3D02G111100/TraesCS5D02G384500/TraesCS1D02G434100/TraesCS1B02G459500/TraesCS3B02G395300/TraesCS2A02G563400/TraesCS3D02G107500/TraesCS3B02G123800/TraesCS3B02G128500/TraesCS4B02G100100/TraesCS4D02G096400/…	36
	GO:0070542	response to fatty acid	0.000329097	0.00456125	0.00403663	TraesCS5D02G413200/TraesCS3A02G328000/TraesCS3B02G357500/TraesCS3D02G109300/TraesCS6A02G334800/TraesCS3D02G321500/TraesCS1A02G219400/TraesCS1D02G221000/TraesCS5A02G375000/TraesCS5B02G376900/TraesCS3D02G111100/TraesCS5D02G384500/TraesCS1D02G434100/TraesCS1B02G459500/TraesCS3B02G395300/TraesCS2A02G563400/TraesCS3D02G107500/TraesCS3B02G123800/TraesCS3B02G128500/TraesCS4B02G100100/TraesCS4D02G096400/…	36
	GO:1901136	carbohydrate derivative catabolic process	0.00033003	0.00456125	0.00403663	TraesCS1A02G203700/TraesCS1D02G207100/TraesCS3B02G360600/TraesCS3A02G330600/TraesCS2B02G521600/TraesCS1A02G152200/TraesCS1D02G149100/TraesCS1B02G169600/TraesCS4B02G328400/TraesCS1D02G312600/TraesCS1A02G312400/TraesCS2B02G369000/TraesCS2A02G350700/TraesCS2D02G348800/TraesCS1A02G203600/TraesCS1D02G207000/TraesCS5B02G403700/TraesCS7B02G493700/TraesCS3D02G260300/TraesCS3A02G260200/TraesCS3B02G293200/…	41
	GO:0030001	metal ion transport	0.000332169	0.00456125	0.00403663	TraesCS3D02G376700/TraesCS3A02G383600/TraesCS5D02G157600/TraesCS2D02G443700/TraesCS1D02G112500/TraesCS1A02G111000/TraesCS3D02G444600/TraesCS3B02G238100/TraesCS5A02G244000/TraesCS5A02G152400/TraesCS5B02G261500/TraesCS5D02G231500/TraesCS5B02G151000/TraesCS5D02G270600/TraesCS6B02G059000/TraesCS6D02G049600/TraesCS5D02G240200/TraesCS1D02G335400/TraesCS5A02G554100/TraesCS2B02G417000/TraesCS3B02G213600/…	139
	GO:0010817	regulation of hormone levels	0.000354691	0.00483123	0.00427556	TraesCS3A02G481000/TraesCS7B02G008400/TraesCS3A02G109500/TraesCS3D02G530400/TraesCS5B02G561300/TraesCS3B02G283900/TraesCS7A02G373100/TraesCS5A02G164400/TraesCS5D02G169300/TraesCS3B02G592500/TraesCS3A02G525200/TraesCS3D02G251900/TraesCS3B02G281000/TraesCS3B02G241600/TraesCS3D02G213900/TraesCS2D02G374600/TraesCS3D02G335100/TraesCS3B02G373500/TraesCS2D02G378300/TraesCS1D02G444500/TraesCS2B02G399100/…	39
	GO:0062012	regulation of small molecule metabolic process	0.000429818	0.00580769	0.00513971	TraesCS6A02G098300/TraesCS3B02G045900/TraesCS1A02G324000/TraesCS1D02G325300/TraesCS3A02G328000/TraesCS3A02G083700/TraesCS3B02G098700/TraesCS1A02G076100/TraesCS3B02G357500/TraesCS3D02G321500/TraesCS1D02G109700/TraesCS1B02G131000/TraesCS1A02G105500/TraesCS6D02G179200/TraesCS2B02G131600/TraesCS6B02G229700/TraesCS2D02G310200/TraesCS2A02G349200/TraesCS4B02G100100/TraesCS4D02G096400/TraesCS4A02G216100/…	27
	GO:0031407	oxylipin metabolic process	0.000450417	0.00595376	0.00526898	TraesCS5D02G413200/TraesCS4B02G037700/TraesCS7D02G405500/TraesCS5B02G382600/TraesCS4B02G037800/TraesCS4D02G294100/TraesCS4B02G295200/TraesCS4A02G009400/TraesCS2D02G309400/TraesCS7B02G311600/TraesCS2B02G333600/TraesCS7A02G246200/TraesCS1B02G226400/TraesCS2B02G040000/TraesCS7D02G244800	15
	GO:0002682	regulation of immune system process	0.000451639	0.00595376	0.00526898	TraesCS3B02G045900/TraesCS3A02G328000/TraesCS3B02G357500/TraesCS1B02G192900/TraesCS1D02G191900/TraesCS1A02G184900/TraesCS1D02G233800/TraesCS6A02G334800/TraesCS3D02G321500/TraesCS3B02G439600/TraesCS3D02G401200/TraesCS3A02G406000/TraesCS6D02G179200/TraesCS1D02G434100/TraesCS1B02G459500/TraesCS6B02G229700/TraesCS1A02G149200/TraesCS7D02G371500/TraesCS2D02G321400/TraesCS4B02G100100/TraesCS4D02G096400/…	44
	GO:0050776	regulation of immune response	0.000451639	0.00595376	0.00526898	TraesCS3B02G045900/TraesCS3A02G328000/TraesCS3B02G357500/TraesCS1B02G192900/TraesCS1D02G191900/TraesCS1A02G184900/TraesCS1D02G233800/TraesCS6A02G334800/TraesCS3D02G321500/TraesCS3B02G439600/TraesCS3D02G401200/TraesCS3A02G406000/TraesCS6D02G179200/TraesCS1D02G434100/TraesCS1B02G459500/TraesCS6B02G229700/TraesCS1A02G149200/TraesCS7D02G371500/TraesCS2D02G321400/TraesCS4B02G100100/TraesCS4D02G096400/…	44
	GO:0005992	trehalose biosynthetic process	0.000454728	0.00595376	0.00526898	TraesCS2D02G168200/TraesCS5B02G202200/TraesCS5A02G203500/TraesCS5D02G210000/TraesCS2D02G168100/TraesCS6B02G384500/TraesCS6D02G334000/TraesCS6A02G351300/TraesCS6B02G276300/TraesCS2B02G187000/TraesCS3A02G289300/TraesCS3B02G323900/TraesCS6D02G230500/TraesCS6A02G248400/TraesCS3D02G289100/TraesCS1A02G210400/TraesCS1B02G224300/TraesCS1D02G213700/TraesCS2A02G161000/TraesCS2B02G187200/TraesCS2D02G168300/…	22
	GO:1901000	regulation of response to salt stress	0.000460689	0.00598541	0.00529699	TraesCS3B02G411300/TraesCS2A02G501300/TraesCS2B02G529400/TraesCS3B02G439600/TraesCS3D02G401200/TraesCS3A02G406000/TraesCS7D02G267700/TraesCS7A02G267000/TraesCS2B02G478100/TraesCS2D02G456400/TraesCS2A02G456100/TraesCS4A02G106400/TraesCS4B02G197800/TraesCS4D02G198600/TraesCS4A02G124900/TraesCS4D02G094400/TraesCS4A02G219700/TraesCS4B02G098200/TraesCS4D02G181100	19
	GO:0009694	jasmonic acid metabolic process	0.000503289	0.00648897	0.00574263	TraesCS5D02G413200/TraesCS3A02G328000/TraesCS3B02G357500/TraesCS6A02G334800/TraesCS3D02G321500/TraesCS7D02G405500/TraesCS1D02G434100/TraesCS1B02G459500/TraesCS3B02G495700/TraesCS2D02G183300/TraesCS6B02G365200/TraesCS6D02G314300/TraesCS7B02G311600/TraesCS3B02G496200	14
	GO:0006816	calcium ion transport	0.000522867	0.00669032	0.00592082	TraesCS2D02G443700/TraesCS1D02G335400/TraesCS5D02G284100/TraesCS6A02G152700/TraesCS5A02G136200/TraesCS5B02G135200/TraesCS2D02G507000/TraesCS5D02G142900/TraesCS2A02G506200/TraesCS4A02G046800/TraesCS4D02G257900/TraesCS4B02G258000/TraesCS7B02G150600/TraesCS7A02G254400/TraesCS7D02G252900/TraesCS4D02G156900/TraesCS2B02G465600/TraesCS5A02G276700/TraesCS6D02G142400/TraesCS5B02G276500/TraesCS2B02G534600/…	30
	GO:0019184	nonribosomal peptide biosynthetic process	0.000530722	0.00673977	0.00596459	TraesCS1B02G090500/TraesCS1D02G074500/TraesCS6D02G130200/TraesCS6B02G169000/TraesCS1A02G072000/TraesCS6A02G140800/TraesCS5D02G111500/TraesCS5B02G104500/TraesCS5A02G099200	9
	GO:0006720	isoprenoid metabolic process	0.000593973	0.00738887	0.00653903	TraesCS3D02G293800/TraesCS3A02G083700/TraesCS3B02G098700/TraesCS4A02G319100/TraesCS3D02G149600/TraesCS4B02G258200/TraesCS3D02G037000/TraesCS7A02G524600/TraesCS4A02G046700/TraesCS3B02G166100/TraesCS1D02G371200/TraesCS1B02G236600/TraesCS1A02G365800/TraesCS5B02G269600/TraesCS5A02G269300/TraesCS5D02G277500/TraesCS5A02G374000/TraesCS5D02G383500/TraesCS1B02G383400/TraesCS7D02G269600/TraesCS3B02G437300/…	75
	GO:0007167	enzyme linked receptor protein signaling pathway	0.00059496	0.00738887	0.00653903	TraesCS3B02G364500/TraesCS3B02G119500/TraesCS3B02G119600/TraesCS2D02G201400/TraesCS7D02G080600/TraesCS4A02G384600/TraesCS7D02G080500/TraesCS2D02G039400/TraesCS2D02G201700/TraesCS2D02G554400	10
	GO:0007178	transmembrane receptor protein serine/threonine kinase signaling pathway	0.00059496	0.00738887	0.00653903	TraesCS3B02G364500/TraesCS3B02G119500/TraesCS3B02G119600/TraesCS2D02G201400/TraesCS7D02G080600/TraesCS4A02G384600/TraesCS7D02G080500/TraesCS2D02G039400/TraesCS2D02G201700/TraesCS2D02G554400	10
	GO:0080134	regulation of response to stress	0.000615674	0.00759031	0.0067173	TraesCS3B02G045900/TraesCS3A02G328000/TraesCS7B02G008400/TraesCS3B02G411300/TraesCS3B02G357500/TraesCS1B02G192900/TraesCS1D02G191900/TraesCS1A02G184900/TraesCS1D02G233800/TraesCS6A02G334800/TraesCS3D02G321500/TraesCS1A02G209500/TraesCS2A02G501300/TraesCS2B02G529400/TraesCS1B02G236600/TraesCS3B02G439600/TraesCS3D02G401200/TraesCS3A02G406000/TraesCS1A02G112600/TraesCS6D02G179200/TraesCS1B02G132800/…	70
	GO:0044242	cellular lipid catabolic process	0.000677099	0.0082871	0.00733394	TraesCS3D02G293800/TraesCS2D02G284700/TraesCS3D02G149600/TraesCS3B02G166100/TraesCS3B02G486100/TraesCS2D02G418900/TraesCS5B02G339100/TraesCS5D02G346200/TraesCS5A02G341000/TraesCS5A02G374000/TraesCS5D02G383500/TraesCS3A02G303600/TraesCS3D02G298200/TraesCS7D02G143200/TraesCS7B02G044200/TraesCS7A02G141800/TraesCS3B02G332700/TraesCS1A02G152200/TraesCS1D02G149100/TraesCS3B02G091200/TraesCS1B02G169600/…	34
	GO:0009751	response to salicylic acid	0.00071746	0.00871791	0.00771521	TraesCS3A02G328000/TraesCS3B02G357500/TraesCS7B02G245500/TraesCS6A02G334800/TraesCS3B02G448000/TraesCS3D02G321500/TraesCS1A02G219400/TraesCS1D02G221000/TraesCS2D02G339900/TraesCS2B02G131600/TraesCS2A02G563400/TraesCS3D02G107500/TraesCS3B02G123800/TraesCS6A02G215500/TraesCS4B02G100100/TraesCS4D02G096400/TraesCS4A02G216100/TraesCS3B02G337700/TraesCS6B02G234200/TraesCS6D02G177100/TraesCS3B02G306200/…	32
	GO:0009627	systemic acquired resistance	0.000728593	0.00878995	0.00777896	TraesCS3B02G045900/TraesCS1B02G192900/TraesCS1D02G191900/TraesCS1A02G184900/TraesCS1D02G233800/TraesCS2B02G131600/TraesCS1D02G434100/TraesCS2A02G563400/TraesCS3D02G107500/TraesCS3B02G123800/TraesCS6A02G215500/TraesCS4B02G100100/TraesCS4D02G096400/TraesCS4A02G216100/TraesCS3B02G337700/TraesCS3D02G415400/TraesCS3B02G455200/TraesCS1A02G232500/TraesCS4D02G264500/TraesCS4B02G264500/TraesCS3A02G037700/…	22
	GO:0006952	defense response	0.000782647	0.00933422	0.00826063	TraesCS3B02G045900/TraesCS5D02G413200/TraesCS3A02G328000/TraesCS3B02G357500/TraesCS1B02G192900/TraesCS1D02G191900/TraesCS1A02G184900/TraesCS3B02G259000/TraesCS3D02G524700/TraesCS3B02G584700/TraesCS5D02G133400/TraesCS5B02G125000/TraesCS2B02G605800/TraesCS5B02G084800/TraesCS3B02G364500/TraesCS1D02G233800/TraesCS6A02G334800/TraesCS3D02G321500/TraesCS2A02G581600/TraesCS2B02G442700/TraesCS5A02G017900/…	168
	GO:0047484	regulation of response to osmotic stress	0.00078476	0.00933422	0.00826063	TraesCS3B02G411300/TraesCS2A02G501300/TraesCS2B02G529400/TraesCS3B02G439600/TraesCS3D02G401200/TraesCS3A02G406000/TraesCS7D02G267700/TraesCS7A02G267000/TraesCS2B02G478100/TraesCS2D02G456400/TraesCS2A02G456100/TraesCS4A02G106400/TraesCS4B02G197800/TraesCS4D02G198600/TraesCS4A02G124900/TraesCS4D02G094400/TraesCS4A02G219700/TraesCS4B02G098200/TraesCS4D02G181100	19
	GO:0070588	calcium ion transmembrane transport	0.000933658	0.0110276	0.00975925	TraesCS2D02G443700/TraesCS1D02G335400/TraesCS5D02G284100/TraesCS6A02G152700/TraesCS5A02G136200/TraesCS5B02G135200/TraesCS5D02G142900/TraesCS4A02G046800/TraesCS4D02G257900/TraesCS4B02G258000/TraesCS7B02G150600/TraesCS7A02G254400/TraesCS7D02G252900/TraesCS5A02G276700/TraesCS6D02G142400/TraesCS5B02G276500/TraesCS6B02G180700/TraesCS1A02G312300/TraesCS1B02G324000/TraesCS1D02G312500/TraesCS1A02G332800/…	23
	GO:0031408	oxylipin biosynthetic process	0.00100599	0.0117994	0.0104423	TraesCS4B02G037700/TraesCS7D02G405500/TraesCS5B02G382600/TraesCS4B02G037800/TraesCS4D02G294100/TraesCS4B02G295200/TraesCS4A02G009400/TraesCS2D02G309400/TraesCS7B02G311600/TraesCS2B02G333600/TraesCS7A02G246200/TraesCS1B02G226400/TraesCS2B02G040000/TraesCS7D02G244800	14
	GO:0010565	regulation of cellular ketone metabolic process	0.00106465	0.0124013	0.0109749	TraesCS3B02G045900/TraesCS3A02G328000/TraesCS3A02G083700/TraesCS3B02G098700/TraesCS1A02G076100/TraesCS3B02G357500/TraesCS3D02G321500/TraesCS6D02G179200/TraesCS2B02G131600/TraesCS6B02G229700/TraesCS2D02G310200/TraesCS2A02G349200/TraesCS4B02G100100/TraesCS4D02G096400/TraesCS4A02G216100/TraesCS3A02G122400/TraesCS3B02G141600/TraesCS3D02G124300/TraesCS3A02G037700/TraesCS3D02G041800	20
	GO:0048584	positive regulation of response to stimulus	0.00108173	0.012514	0.0110747	TraesCS3B02G045900/TraesCS7B02G008400/TraesCS3B02G411300/TraesCS1B02G192900/TraesCS1D02G191900/TraesCS1A02G184900/TraesCS6A02G334800/TraesCS1D02G254500/TraesCS7D02G171300/TraesCS1B02G265900/TraesCS7A02G170600/TraesCS1A02G255100/TraesCS2A02G501300/TraesCS2B02G529400/TraesCS3B02G439600/TraesCS3D02G401200/TraesCS3A02G406000/TraesCS3D02G291600/TraesCS1A02G112600/TraesCS6D02G179200/TraesCS1B02G132800/…	53
	GO:0050832	defense response to fungus	0.00116325	0.0133656	0.0118283	TraesCS5D02G413200/TraesCS3D02G524700/TraesCS3B02G584700/TraesCS2B02G605800/TraesCS6A02G334800/TraesCS2A02G581600/TraesCS3B02G439600/TraesCS3D02G401200/TraesCS3A02G406000/TraesCS5D02G274200/TraesCS1A02G213900/TraesCS4D02G224800/TraesCS4A02G079800/TraesCS2A02G414300/TraesCS7D02G371500/TraesCS2D02G321400/TraesCS3B02G337700/TraesCS4D02G172600/TraesCS4B02G170500/TraesCS2A02G343100/TraesCS5A02G204800/…	46
	GO:0009605	response to external stimulus	0.00126417	0.014427	0.0127676	TraesCS3B02G045900/TraesCS1D02G075500/TraesCS1A02G324000/TraesCS1D02G325300/TraesCS1D02G112500/TraesCS5D02G413200/TraesCS3A02G328000/TraesCS6A02G419700/TraesCS1A02G111000/TraesCS1B02G091500/TraesCS3A02G138000/TraesCS3B02G357500/TraesCS1B02G192900/TraesCS1D02G191900/TraesCS1A02G184900/TraesCS6D02G048300/TraesCS3B02G259000/TraesCS3D02G524700/TraesCS3B02G584700/TraesCS5D02G133400/TraesCS5B02G125000/…	160
	GO:0009691	cytokinin biosynthetic process	0.00142554	0.0160516	0.0142054	TraesCS5B02G561300/TraesCS3D02G251900/TraesCS3B02G281000/TraesCS3B02G241600/TraesCS3D02G213900/TraesCS1D02G444500/TraesCS3A02G251500/TraesCS4A02G317900/TraesCS5B02G348400/TraesCS5B02G348300/TraesCS5D02G353600	11
	GO:0019673	GDP-mannose metabolic process	0.00142554	0.0160516	0.0142054	TraesCS4A02G376500/TraesCS4D02G211100/TraesCS4A02G094000/TraesCS3A02G044800/TraesCS3B02G039000/TraesCS3D02G036100/TraesCS4A02G163500/TraesCS4D02G150300/TraesCS4B02G149400/TraesCS7A02G078000/TraesCS7D02G073400	11
	GO:0046189	phenol-containing compound biosynthetic process	0.00147653	0.0165156	0.0146161	TraesCS3B02G045900/TraesCS2B02G131600/TraesCS2D02G310200/TraesCS4B02G100100/TraesCS4D02G096400/TraesCS4A02G216100/TraesCS3A02G037700/TraesCS3D02G041800	8
	GO:0051240	positive regulation of multicellular organismal process	0.0015531	0.0170867	0.0151214	TraesCS1D02G075500/TraesCS1B02G091500/TraesCS2B02G605800/TraesCS2A02G581600/TraesCS3D02G291600/TraesCS3B02G326500/TraesCS4A02G229100/TraesCS4D02G084600/TraesCS4B02G087300/TraesCS5B02G302000/TraesCS5A02G247200/TraesCS5D02G253700/TraesCS5B02G244300/TraesCS2B02G328800/TraesCS3D02G397900/TraesCS3A02G403000/TraesCS3B02G436800/TraesCS1A02G072600	18
	GO:0002213	defense response to insect	0.00156013	0.0170867	0.0151214	TraesCS3A02G328000/TraesCS3B02G357500/TraesCS6A02G334800/TraesCS3D02G321500/TraesCS4B02G100100/TraesCS4D02G096400/TraesCS4A02G216100/TraesCS6B02G365200/TraesCS6D02G314300	9
	GO:0009695	jasmonic acid biosynthetic process	0.00156013	0.0170867	0.0151214	TraesCS5D02G413200/TraesCS3A02G328000/TraesCS3B02G357500/TraesCS6A02G334800/TraesCS3D02G321500/TraesCS7D02G405500/TraesCS6B02G365200/TraesCS6D02G314300/TraesCS7B02G311600	9
	GO:0031347	regulation of defense response	0.00156805	0.0170867	0.0151214	TraesCS3B02G045900/TraesCS3A02G328000/TraesCS3B02G357500/TraesCS1B02G192900/TraesCS1D02G191900/TraesCS1A02G184900/TraesCS1D02G233800/TraesCS6A02G334800/TraesCS3D02G321500/TraesCS1B02G236600/TraesCS3B02G439600/TraesCS3D02G401200/TraesCS3A02G406000/TraesCS6D02G179200/TraesCS1D02G434100/TraesCS1B02G459500/TraesCS6B02G229700/TraesCS1A02G149200/TraesCS7D02G371500/TraesCS2D02G321400/TraesCS4B02G100100/…	47
	GO:0002831	regulation of response to biotic stimulus	0.00176026	0.0190582	0.0168662	TraesCS3B02G045900/TraesCS3A02G328000/TraesCS3B02G357500/TraesCS1B02G192900/TraesCS1D02G191900/TraesCS1A02G184900/TraesCS1D02G233800/TraesCS6A02G334800/TraesCS3D02G321500/TraesCS3B02G439600/TraesCS3D02G401200/TraesCS3A02G406000/TraesCS6D02G179200/TraesCS1D02G434100/TraesCS1B02G459500/TraesCS6B02G229700/TraesCS1A02G149200/TraesCS7D02G371500/TraesCS2D02G321400/TraesCS4B02G100100/TraesCS4D02G096400/…	41
	GO:0006814	sodium ion transport	0.00225892	0.0243014	0.0215063	TraesCS5B02G261500/TraesCS5D02G270600/TraesCS3B02G213600/TraesCS3A02G183800/TraesCS5B02G246600/TraesCS3D02G188000/TraesCS2B02G141900/TraesCS2D02G123000/TraesCS5A02G176100/TraesCS5D02G180800/TraesCS5B02G173800/TraesCS7B02G149100/TraesCS2A02G121000/TraesCS4D02G147600/TraesCS4A02G145300/TraesCS5A02G263100	16
	GO:0044272	sulfur compound biosynthetic process	0.00232159	0.0248176	0.0219631	TraesCS1A02G324000/TraesCS1D02G325300/TraesCS3B02G321600/TraesCS1A02G375800/TraesCS5D02G384100/TraesCS5D02G064400/TraesCS5B02G018700/TraesCS4B02G242700/TraesCS1B02G090500/TraesCS2D02G231100/TraesCS5D02G027600/TraesCS1B02G396200/TraesCS1D02G383100/TraesCS6D02G202500/TraesCS6B02G249000/TraesCS4A02G401700/TraesCS2B02G372900/TraesCS2A02G355400/TraesCS4A02G027800/TraesCS2B02G339600/TraesCS7A02G263300/…	72
	GO:0009737	response to abscisic acid	0.00243023	0.0256541	0.0227034	TraesCS2B02G177100/TraesCS3A02G328000/TraesCS3B02G411300/TraesCS1B02G145800/TraesCS3B02G357500/TraesCS6D02G048300/TraesCS1A02G126800/TraesCS6A02G334800/TraesCS3D02G321500/TraesCS1A02G219400/TraesCS1D02G221000/TraesCS6B02G364000/TraesCS7D02G171300/TraesCS6A02G333600/TraesCS7A02G170600/TraesCS6B02G383500/TraesCS2D02G157100/TraesCS2A02G152000/TraesCS1A02G308700/TraesCS2B02G442700/TraesCS5A02G375000/…	75
	GO:0097305	response to alcohol	0.00243023	0.0256541	0.0227034	TraesCS2B02G177100/TraesCS3A02G328000/TraesCS3B02G411300/TraesCS1B02G145800/TraesCS3B02G357500/TraesCS6D02G048300/TraesCS1A02G126800/TraesCS6A02G334800/TraesCS3D02G321500/TraesCS1A02G219400/TraesCS1D02G221000/TraesCS6B02G364000/TraesCS7D02G171300/TraesCS6A02G333600/TraesCS7A02G170600/TraesCS6B02G383500/TraesCS2D02G157100/TraesCS2A02G152000/TraesCS1A02G308700/TraesCS2B02G442700/TraesCS5A02G375000/…	75
	GO:0051094	positive regulation of developmental process	0.0024751	0.0259655	0.0229791	TraesCS1D02G075500/TraesCS1B02G091500/TraesCS2B02G605800/TraesCS2A02G581600/TraesCS3D02G291600/TraesCS3B02G326500/TraesCS4A02G229100/TraesCS4D02G084600/TraesCS4B02G087300/TraesCS5B02G302000/TraesCS5A02G247200/TraesCS5D02G253700/TraesCS5B02G244300/TraesCS2B02G328800/TraesCS3D02G397900/TraesCS3A02G403000/TraesCS3B02G436800/TraesCS1A02G072600	18
	GO:0009310	amine catabolic process	0.00256215	0.0263871	0.0233521	TraesCS5D02G165700/TraesCS6B02G203100/TraesCS5A02G160800/TraesCS3A02G368800/TraesCS3D02G361800/TraesCS6A02G174400/TraesCS3A02G122400/TraesCS3B02G141600/TraesCS3D02G124300/TraesCS2D02G549300/TraesCS5B02G158200/TraesCS3B02G400800	12
	GO:0042402	cellular biogenic amine catabolic process	0.00256215	0.0263871	0.0233521	TraesCS5D02G165700/TraesCS6B02G203100/TraesCS5A02G160800/TraesCS3A02G368800/TraesCS3D02G361800/TraesCS6A02G174400/TraesCS3A02G122400/TraesCS3B02G141600/TraesCS3D02G124300/TraesCS2D02G549300/TraesCS5B02G158200/TraesCS3B02G400800	12
	GO:0042762	regulation of sulfur metabolic process	0.00256215	0.0263871	0.0233521	TraesCS1A02G324000/TraesCS1D02G325300/TraesCS3A02G328000/TraesCS3B02G357500/TraesCS3D02G321500/TraesCS4B02G100100/TraesCS4D02G096400/TraesCS4A02G216100/TraesCS5B02G109900/TraesCS3A02G122400/TraesCS3B02G141600/TraesCS3D02G124300	12
	GO:0042445	hormone metabolic process	0.00266628	0.027293	0.0241539	TraesCS3A02G481000/TraesCS3A02G109500/TraesCS5B02G561300/TraesCS3B02G283900/TraesCS7A02G373100/TraesCS5A02G164400/TraesCS5D02G169300/TraesCS3D02G251900/TraesCS3B02G281000/TraesCS3B02G241600/TraesCS3D02G213900/TraesCS2D02G374600/TraesCS1D02G444500/TraesCS5A02G067500/TraesCS3D02G310200/TraesCS3A02G321100/TraesCS3A02G251500/TraesCS4A02G317900/TraesCS3A02G122400/TraesCS3B02G141600/TraesCS3D02G124300/…	27
	GO:0033993	response to lipid	0.0029172	0.0296816	0.0262677	TraesCS2B02G177100/TraesCS5D02G413200/TraesCS3A02G328000/TraesCS3B02G411300/TraesCS1B02G145800/TraesCS3B02G357500/TraesCS6D02G048300/TraesCS3D02G109300/TraesCS1A02G126800/TraesCS3D02G482600/TraesCS3B02G535100/TraesCS6A02G334800/TraesCS3D02G321500/TraesCS1A02G219400/TraesCS1D02G221000/TraesCS1D02G254500/TraesCS6B02G364000/TraesCS7D02G171300/TraesCS6A02G333600/TraesCS1B02G265900/TraesCS7A02G170600/…	114
	GO:0009723	response to ethylene	0.00343595	0.0347504	0.0307535	TraesCS3A02G328000/TraesCS6A02G259400/TraesCS3B02G357500/TraesCS7B02G245500/TraesCS2D02G099400/TraesCS6A02G334800/TraesCS3D02G321500/TraesCS1A02G219400/TraesCS1D02G221000/TraesCS5B02G315500/TraesCS3D02G111100/TraesCS3B02G412500/TraesCS3B02G395300/TraesCS4D02G104900/TraesCS6D02G383600/TraesCS3B02G128500/TraesCS4B02G012100/TraesCS2D02G000500/TraesCS4B02G100100/TraesCS4D02G096400/TraesCS4A02G216100/…	36
	GO:0032101	regulation of response to external stimulus	0.0036173	0.0363668	0.032184	TraesCS3B02G045900/TraesCS3A02G328000/TraesCS3B02G357500/TraesCS1B02G192900/TraesCS1D02G191900/TraesCS1A02G184900/TraesCS1D02G233800/TraesCS6A02G334800/TraesCS3D02G321500/TraesCS3B02G439600/TraesCS3D02G401200/TraesCS3A02G406000/TraesCS6D02G179200/TraesCS1D02G434100/TraesCS1B02G459500/TraesCS6B02G229700/TraesCS1A02G149200/TraesCS7D02G371500/TraesCS2D02G321400/TraesCS4B02G100100/TraesCS4D02G096400/…	41
	GO:0008216	spermidine metabolic process	0.00373178	0.0370763	0.0328119	TraesCS6D02G202500/TraesCS6B02G249000/TraesCS2B02G372900/TraesCS2A02G355400/TraesCS2D02G352900/TraesCS5B02G220000/TraesCS7A02G069300/TraesCS7D02G063900/TraesCS4A02G419400	9
	GO:0008295	spermidine biosynthetic process	0.00373178	0.0370763	0.0328119	TraesCS6D02G202500/TraesCS6B02G249000/TraesCS2B02G372900/TraesCS2A02G355400/TraesCS2D02G352900/TraesCS5B02G220000/TraesCS7A02G069300/TraesCS7D02G063900/TraesCS4A02G419400	9
	GO:0009739	response to gibberellin	0.00379763	0.03751	0.0331957	TraesCS3D02G482600/TraesCS3B02G535100/TraesCS1A02G219400/TraesCS1D02G221000/TraesCS1D02G254500/TraesCS1B02G265900/TraesCS1A02G255100/TraesCS3D02G111100/TraesCS3B02G128500/TraesCS7A02G306700/TraesCS7B02G207000/TraesCS7D02G303600/TraesCS3A02G109300/TraesCS6A02G146900/TraesCS6D02G136200/TraesCS6B02G175100/TraesCS3B02G379200/TraesCS3D02G341100/TraesCS3A02G347500/TraesCS2D02G269200	20
	GO:0034219	carbohydrate transmembrane transport	0.00399869	0.0388149	0.0343505	TraesCS3B02G287200/TraesCS4B02G243500/TraesCS4D02G243100/TraesCS2D02G264200/TraesCS2A02G259500/TraesCS4A02G384900/TraesCS4A02G066200/TraesCS7A02G085900	8
	GO:0044347	cell wall polysaccharide catabolic process	0.00399869	0.0388149	0.0343505	TraesCS3D02G039400/TraesCS4A02G173800/TraesCS3B02G514800/TraesCS3D02G467300/TraesCS3D02G467600/TraesCS3A02G471900/TraesCS6A02G077000/TraesCS3B02G042800	8
	GO:0045493	xylan catabolic process	0.00399869	0.0388149	0.0343505	TraesCS3D02G039400/TraesCS4A02G173800/TraesCS3B02G514800/TraesCS3D02G467300/TraesCS3D02G467600/TraesCS3A02G471900/TraesCS6A02G077000/TraesCS3B02G042800	8

## Sheet: Table S4
	Table S4. Resume Table of the master regulators identified in the TF regulatory network of the FHB responses. The TF family and the expression cluster membership are specified.
	TF_GeneID	TF_Family	Cluster
	TraesCS1A02G076200	MYB	Cluster2
	TraesCS1A02G192800	PLATZ	Cluster2
	TraesCS1A02G193200	bHLH	Cluster2
	TraesCS1A02G221900	AP2/ERF-ERF	Cluster2
	TraesCS1A02G264300	MADS-MIKC	Cluster1
	TraesCS1A02G298600	WRKY	Cluster2
	TraesCS1A02G308100	MYB	Cluster2
	TraesCS1A02G333900	TUB	Cluster2
	TraesCS1A02G350400	HSF	Cluster2
	TraesCS1A02G358400	WRKY	Cluster2
	TraesCS1A02G370600	AP2/ERF-ERF	Cluster2
	TraesCS1A02G379700	MYB	Cluster2
	TraesCS1A02G401800	WRKY	Cluster2
	TraesCS1A02G420500	MYB	Cluster2
	TraesCS1B02G207700	PLATZ	Cluster2
	TraesCS1B02G208000	bHLH	Cluster2
	TraesCS1B02G232300	MYB-related	Cluster2
	TraesCS1B02G235100	AP2/ERF-ERF	Cluster2
	TraesCS1B02G266100	SBP	Cluster2
	TraesCS1B02G274300	NAC	Cluster2
	TraesCS1B02G275000	MADS-MIKC	Cluster1
	TraesCS1B02G277300	NAC	Cluster2
	TraesCS1B02G308200	WRKY	Cluster2
	TraesCS1B02G308800	B3	Cluster1
	TraesCS1B02G318800	MYB	Cluster1
	TraesCS1B02G322000	NF-YC	Cluster2
	TraesCS1B02G347200	TUB	Cluster2
	TraesCS1B02G374900	WRKY	Cluster2
	TraesCS1B02G451500	MYB-related	Cluster2
	TraesCS1B02G453300	WRKY	Cluster2
	TraesCS1D02G106100	C2C2-GATA	Cluster2
	TraesCS1D02G196400	PLATZ	Cluster2
	TraesCS1D02G196900	bHLH	Cluster2
	TraesCS1D02G223600	AP2/ERF-ERF	Cluster2
	TraesCS1D02G254700	SBP	Cluster2
	TraesCS1D02G263800	NAC	Cluster2
	TraesCS1D02G266500	NAC	Cluster2
	TraesCS1D02G292700	WRKY	Cluster2
	TraesCS1D02G310200	NF-YC	Cluster2
	TraesCS1D02G314800	AP2/ERF-ERF	Cluster2
	TraesCS1D02G336400	TUB	Cluster2
	TraesCS1D02G363300	WRKY	Cluster2
	TraesCS1D02G376600	AP2/ERF-ERF	Cluster2
	TraesCS1D02G387100	MYB	Cluster2
	TraesCS1D02G403700	HB-other	Cluster1
	TraesCS1D02G418400	WRKY	Cluster2
	TraesCS1D02G428400	MYB	Cluster2
	TraesCS2A02G099900	EIL	Cluster2
	TraesCS2A02G101400	NAC	Cluster2
	TraesCS2A02G161500	WRKY	Cluster2
	TraesCS2A02G163000	CAMTA	Cluster2
	TraesCS2A02G169300	Tify	Cluster2
	TraesCS2A02G189200	mTERF	Cluster1
	TraesCS2A02G189600	GRAS	Cluster2
	TraesCS2A02G201800	NAC	Cluster2
	TraesCS2A02G214400	GRAS	Cluster2
	TraesCS2A02G225900	C2C2-Dof	Cluster2
	TraesCS2A02G270200	WRKY	Cluster2
	TraesCS2A02G271300	LOB	Cluster2
	TraesCS2A02G286700	Tify	Cluster2
	TraesCS2A02G288000	AP2/ERF-ERF	Cluster2
	TraesCS2A02G304000	GRAS	Cluster2
	TraesCS2A02G311100	MADS-MIKC	Cluster2
	TraesCS2A02G353900	C2C2-CO-like	Cluster1
	TraesCS2A02G381900	MYB	Cluster2
	TraesCS2A02G382400	NAC	Cluster1
	TraesCS2A02G388300	C2C2-GATA	Cluster2
	TraesCS2A02G417100	AP2/ERF-ERF	Cluster2
	TraesCS2A02G417200	AP2/ERF-ERF	Cluster2
	TraesCS2A02G417300	AP2/ERF-ERF	Cluster2
	TraesCS2A02G427700	AP2/ERF-ERF	Cluster2
	TraesCS2A02G433000	WRKY	Cluster2
	TraesCS2A02G456600	MYB-related	Cluster2
	TraesCS2A02G488000	C3H	Cluster2
	TraesCS2A02G489500	WRKY	Cluster2
	TraesCS2A02G514300	AP2/ERF-ERF	Cluster2
	TraesCS2B02G010500	WRKY	Cluster2
	TraesCS2B02G116900	EIL	Cluster2
	TraesCS2B02G118500	NAC	Cluster2
	TraesCS2B02G147300	DDT	Cluster1
	TraesCS2B02G183100	MYB	Cluster2
	TraesCS2B02G188800	CAMTA	Cluster2
	TraesCS2B02G217500	GRAS	Cluster2
	TraesCS2B02G239400	GRAS	Cluster2
	TraesCS2B02G264000	Tify	Cluster2
	TraesCS2B02G265800	TCP	Cluster1
	TraesCS2B02G289000	WRKY	Cluster2
	TraesCS2B02G289800	LOB	Cluster2
	TraesCS2B02G303600	Tify	Cluster2
	TraesCS2B02G304800	AP2/ERF-ERF	Cluster2
	TraesCS2B02G320700	GRAS	Cluster2
	TraesCS2B02G370400	RWP-RK	Cluster2
	TraesCS2B02G399200	MYB	Cluster2
	TraesCS2B02G406400	C2C2-GATA	Cluster2
	TraesCS2B02G436100	AP2/ERF-ERF	Cluster2
	TraesCS2B02G436300	AP2/ERF-ERF	Cluster2
	TraesCS2B02G448100	AP2/ERF-ERF	Cluster2
	TraesCS2B02G454300	WRKY	Cluster2
	TraesCS2B02G469000	PLATZ	Cluster2
	TraesCS2B02G478700	MYB-related	Cluster2
	TraesCS2B02G515600	C3H	Cluster2
	TraesCS2D02G011700	WRKY	Cluster2
	TraesCS2D02G099400	EIL	Cluster2
	TraesCS2D02G100900	NAC	Cluster2
	TraesCS2D02G169900	CAMTA	Cluster2
	TraesCS2D02G179600	NF-YA	Cluster1
	TraesCS2D02G198200	GRAS	Cluster2
	TraesCS2D02G211600	B3	Cluster1
	TraesCS2D02G220200	GRAS	Cluster2
	TraesCS2D02G269200	WRKY	Cluster2
	TraesCS2D02G270100	LOB	Cluster2
	TraesCS2D02G285300	Tify	Cluster2
	TraesCS2D02G286300	AP2/ERF-ERF	Cluster2
	TraesCS2D02G302600	GRAS	Cluster2
	TraesCS2D02G350400	RWP-RK	Cluster2
	TraesCS2D02G351900	C2C2-CO-like	Cluster1
	TraesCS2D02G378800	NAC	Cluster1
	TraesCS2D02G386100	C2C2-GATA	Cluster2
	TraesCS2D02G414300	AP2/ERF-ERF	Cluster2
	TraesCS2D02G414600	AP2/ERF-ERF	Cluster2
	TraesCS2D02G425700	AP2/ERF-ERF	Cluster2
	TraesCS2D02G431000	WRKY	Cluster2
	TraesCS2D02G447400	PLATZ	Cluster2
	TraesCS2D02G456900	MYB-related	Cluster2
	TraesCS2D02G464400	AP2/ERF-ERF	Cluster2
	TraesCS3A02G109300	MYB-related	Cluster2
	TraesCS3A02G111200	WRKY	Cluster2
	TraesCS3A02G139000	BES1	Cluster2
	TraesCS3A02G167200	WRKY	Cluster2
	TraesCS3A02G176500	NAC	Cluster2
	TraesCS3A02G205900	C3H	Cluster1
	TraesCS3A02G209800	WRKY	Cluster2
	TraesCS3A02G226100	zf-HD	Cluster2
	TraesCS3A02G242500	WRKY	Cluster2
	TraesCS3A02G245900	NAC	Cluster2
	TraesCS3A02G252900	bHLH	Cluster2
	TraesCS3A02G289200	HSF	Cluster2
	TraesCS3A02G289700	WRKY	Cluster2
	TraesCS3A02G347500	WRKY	Cluster2
	TraesCS3A02G360300	GRAS	Cluster2
	TraesCS3A02G377700	NAC	Cluster2
	TraesCS3A02G406000	NAC	Cluster2
	TraesCS3A02G408000	GRAS	Cluster2
	TraesCS3A02G413700	TAZ	Cluster2
	TraesCS3A02G423200	C3H	Cluster1
	TraesCS3A02G432500	SBP	Cluster2
	TraesCS3A02G436100	TCP	Cluster2
	TraesCS3A02G449300	B3-ARF	Cluster1
	TraesCS3A02G487500	GRAS	Cluster2
	TraesCS3B02G130000	WRKY	Cluster2
	TraesCS3B02G156600	BES1	Cluster2
	TraesCS3B02G191600	GARP-G2-like	Cluster1
	TraesCS3B02G199000	WRKY	Cluster2
	TraesCS3B02G208300	NAC	Cluster2
	TraesCS3B02G236900	bHLH	Cluster2
	TraesCS3B02G258400	zf-HD	Cluster2
	TraesCS3B02G270500	WRKY	Cluster2
	TraesCS3B02G273600	NAC	Cluster2
	TraesCS3B02G273900	DDT	Cluster1
	TraesCS3B02G324400	WRKY	Cluster2
	TraesCS3B02G326500	VOZ	Cluster2
	TraesCS3B02G357500	AP2/ERF-ERF	Cluster2
	TraesCS3B02G371200	NAC	Cluster2
	TraesCS3B02G379200	WRKY	Cluster2
	TraesCS3B02G392600	GRAS	Cluster2
	TraesCS3B02G407700	MYB	Cluster2
	TraesCS3B02G410500	NAC	Cluster2
	TraesCS3B02G412500	AP2/ERF-ERF	Cluster2
	TraesCS3B02G438800	B3	Cluster1
	TraesCS3B02G439600	NAC	Cluster2
	TraesCS3B02G441600	GRAS	Cluster2
	TraesCS3B02G468400	SBP	Cluster2
	TraesCS3B02G487800	NF-YB	Cluster2
	TraesCS3B02G535100	GRAS	Cluster2
	TraesCS3D02G056100	MYB-related	Cluster1
	TraesCS3D02G107800	GARP-G2-like	Cluster2
	TraesCS3D02G109100	MYB-related	Cluster2
	TraesCS3D02G111100	MYB-related	Cluster2
	TraesCS3D02G113300	WRKY	Cluster2
	TraesCS3D02G139300	BES1	Cluster2
	TraesCS3D02G146900	TCP	Cluster1
	TraesCS3D02G173300	WRKY	Cluster2
	TraesCS3D02G182200	C3H	Cluster2
	TraesCS3D02G183900	NAC	Cluster2
	TraesCS3D02G224100	zf-HD	Cluster2
	TraesCS3D02G238300	WRKY	Cluster2
	TraesCS3D02G242500	WRKY	Cluster2
	TraesCS3D02G245500	NAC	Cluster2
	TraesCS3D02G265100	MYB	Cluster2
	TraesCS3D02G289000	HSF	Cluster2
	TraesCS3D02G289500	WRKY	Cluster2
	TraesCS3D02G291600	VOZ	Cluster2
	TraesCS3D02G333100	NAC	Cluster2
	TraesCS3D02G341100	WRKY	Cluster2
	TraesCS3D02G354100	GRAS	Cluster2
	TraesCS3D02G360500	MYB-related	Cluster2
	TraesCS3D02G368000	MYB	Cluster2
	TraesCS3D02G372900	AP2/ERF-ERF	Cluster2
	TraesCS3D02G400500	B3	Cluster1
	TraesCS3D02G401200	NAC	Cluster2
	TraesCS3D02G403100	GRAS	Cluster2
	TraesCS3D02G408000	TAZ	Cluster2
	TraesCS3D02G408100	TAZ	Cluster2
	TraesCS3D02G425800	SBP	Cluster2
	TraesCS3D02G428700	TCP	Cluster2
	TraesCS3D02G434700	B3-ARF	Cluster2
	TraesCS3D02G482600	GRAS	Cluster2
	TraesCS4A02G001300	AP2/ERF-ERF	Cluster2
	TraesCS4A02G007800	Tify	Cluster2
	TraesCS4A02G007900	Tify	Cluster2
	TraesCS4A02G035400	AP2/ERF-ERF	Cluster2
	TraesCS4A02G039000	GRAS	Cluster2
	TraesCS4A02G040600	HB-other	Cluster2
	TraesCS4A02G058900	MADS-M-type	Cluster1
	TraesCS4A02G059600	HB-HD-ZIP	Cluster2
	TraesCS4A02G062800	HSF	Cluster2
	TraesCS4A02G082400	C3H	Cluster2
	TraesCS4A02G128100	WRKY	Cluster2
	TraesCS4A02G130600	NAC	Cluster2
	TraesCS4A02G131000	NAC	Cluster2
	TraesCS4A02G140800	TUB	Cluster1
	TraesCS4A02G193600	WRKY	Cluster2
	TraesCS4A02G209000	TUB	Cluster1
	TraesCS4A02G214700	B3	Cluster1
	TraesCS4A02G219700	NAC	Cluster2
	TraesCS4A02G326400	AP2/ERF-ERF	Cluster2
	TraesCS4A02G407100	CAMTA	Cluster2
	TraesCS4B02G043100	GRAS	Cluster1
	TraesCS4B02G045700	C2C2-CO-like	Cluster1
	TraesCS4B02G098200	NAC	Cluster2
	TraesCS4B02G121500	WRKY	Cluster2
	TraesCS4B02G174000	NAC	Cluster2
	TraesCS4B02G176700	WRKY	Cluster2
	TraesCS4B02G231300	MYB	Cluster1
	TraesCS4B02G239700	HSF	Cluster2
	TraesCS4B02G266700	GRAS	Cluster2
	TraesCS4B02G297000	Tify	Cluster2
	TraesCS4B02G297100	Tify	Cluster2
	TraesCS4B02G306300	CAMTA	Cluster2
	TraesCS4D02G006100	BES1	Cluster1
	TraesCS4D02G046200	C2C2-CO-like	Cluster1
	TraesCS4D02G068200	WRKY	Cluster2
	TraesCS4D02G083200	RWP-RK	Cluster1
	TraesCS4D02G094400	NAC	Cluster2
	TraesCS4D02G110100	TUB	Cluster1
	TraesCS4D02G112800	Pseudo ARR-B	Cluster1
	TraesCS4D02G119700	WRKY	Cluster2
	TraesCS4D02G136500	GRAS	Cluster2
	TraesCS4D02G164200	TUB	Cluster1
	TraesCS4D02G175700	NAC	Cluster2
	TraesCS4D02G176000	NAC	Cluster2
	TraesCS4D02G177000	EIL	Cluster2
	TraesCS4D02G178400	WRKY	Cluster2
	TraesCS4D02G236600	HB-HD-ZIP	Cluster2
	TraesCS4D02G239600	HSF	Cluster2
	TraesCS4D02G266400	GRAS	Cluster2
	TraesCS4D02G268100	E2F-DP	Cluster2
	TraesCS4D02G275500	bHLH	Cluster1
	TraesCS4D02G295900	Tify	Cluster2
	TraesCS4D02G296000	Tify	Cluster2
	TraesCS4D02G303500	HB-HD-ZIP	Cluster1
	TraesCS4D02G304500	CAMTA	Cluster2
	TraesCS5A02G025900	C2C2-YABBY	Cluster1
	TraesCS5A02G043300	NF-YA	Cluster2
	TraesCS5A02G080300	GRAS	Cluster2
	TraesCS5A02G087100	MYB	Cluster2
	TraesCS5A02G090100	B3	Cluster2
	TraesCS5A02G104900	WRKY	Cluster2
	TraesCS5A02G143100	NAC	Cluster2
	TraesCS5A02G159600	MYB	Cluster2
	TraesCS5A02G178600	GARP-G2-like	Cluster2
	TraesCS5A02G199300	HB-HD-ZIP	Cluster2
	TraesCS5A02G212800	Tify	Cluster2
	TraesCS5A02G237900	HSF	Cluster2
	TraesCS5A02G258100	WRKY	Cluster2
	TraesCS5A02G265700	EIL	Cluster2
	TraesCS5A02G286700	SBP	Cluster1
	TraesCS5A02G298100	B3	Cluster1
	TraesCS5A02G314700	HSF	Cluster2
	TraesCS5A02G391700	MADS-MIKC	Cluster2
	TraesCS5A02G411700	NAC	Cluster2
	TraesCS5A02G411800	NAC	Cluster2
	TraesCS5A02G411900	NAC	Cluster2
	TraesCS5A02G420200	bHLH	Cluster1
	TraesCS5A02G468300	NAC	Cluster2
	TraesCS5A02G468800	AP2/ERF-ERF	Cluster2
	TraesCS5B02G025100	C2C2-YABBY	Cluster1
	TraesCS5B02G067700	WRKY	Cluster2
	TraesCS5B02G075300	GARP-G2-like	Cluster2
	TraesCS5B02G093000	MYB	Cluster2
	TraesCS5B02G095900	B3	Cluster2
	TraesCS5B02G104200	NAC	Cluster2
	TraesCS5B02G108500	WRKY	Cluster2
	TraesCS5B02G118200	AP2/ERF-ERF	Cluster2
	TraesCS5B02G141900	NAC	Cluster2
	TraesCS5B02G153300	PHD	Cluster2
	TraesCS5B02G157300	MYB	Cluster2
	TraesCS5B02G176200	GARP-G2-like	Cluster1
	TraesCS5B02G176300	GARP-G2-like	Cluster2
	TraesCS5B02G191200	LOB	Cluster2
	TraesCS5B02G203100	MYB	Cluster2
	TraesCS5B02G211000	Tify	Cluster2
	TraesCS5B02G224000	WRKY	Cluster2
	TraesCS5B02G236400	HSF	Cluster2
	TraesCS5B02G257300	WRKY	Cluster2
	TraesCS5B02G265400	EIL	Cluster2
	TraesCS5B02G415600	NAC	Cluster2
	TraesCS5B02G415700	NAC	Cluster2
	TraesCS5B02G480900	NAC	Cluster2
	TraesCS5B02G481300	AP2/ERF-ERF	Cluster2
	TraesCS5D02G033700	C2C2-YABBY	Cluster1
	TraesCS5D02G060300	bHLH	Cluster2
	TraesCS5D02G071800	WRKY	Cluster2
	TraesCS5D02G081000	GARP-G2-like	Cluster2
	TraesCS5D02G099100	MYB	Cluster2
	TraesCS5D02G102200	B3	Cluster2
	TraesCS5D02G111300	NAC	Cluster2
	TraesCS5D02G116100	WRKY	Cluster2
	TraesCS5D02G129400	AP2/ERF-ERF	Cluster2
	TraesCS5D02G164600	MYB	Cluster2
	TraesCS5D02G183100	GARP-G2-like	Cluster2
	TraesCS5D02G199000	LOB	Cluster2
	TraesCS5D02G219300	Tify	Cluster2
	TraesCS5D02G232800	WRKY	Cluster2
	TraesCS5D02G244800	HSF	Cluster2
	TraesCS5D02G266300	WRKY	Cluster2
	TraesCS5D02G273600	EIL	Cluster2
	TraesCS5D02G304900	B3	Cluster1
	TraesCS5D02G320800	AP2/ERF-ERF	Cluster2
	TraesCS5D02G335700	MYB	Cluster2
	TraesCS5D02G404400	WRKY	Cluster2
	TraesCS5D02G420800	NAC	Cluster2
	TraesCS5D02G421100	NAC	Cluster2
	TraesCS5D02G432100	mTERF	Cluster1
	TraesCS5D02G481200	NAC	Cluster2
	TraesCS5D02G481700	AP2/ERF-ERF	Cluster2
	TraesCS5D02G494900	GRAS	Cluster2
	TraesCS5D02G549200	AP2/ERF-ERF	Cluster2
	TraesCS6A02G057400	NAC	Cluster2
	TraesCS6A02G080500	WRKY	Cluster2
	TraesCS6A02G120300	HB-HD-ZIP	Cluster2
	TraesCS6A02G120600	HB-other	Cluster2
	TraesCS6A02G146900	WRKY	Cluster2
	TraesCS6A02G155300	SBP	Cluster2
	TraesCS6A02G186200	bHLH	Cluster2
	TraesCS6A02G213000	B3	Cluster1
	TraesCS6A02G264400	PLATZ	Cluster2
	TraesCS6A02G288100	bHLH	Cluster2
	TraesCS6A02G301900	AP2/ERF-ERF	Cluster2
	TraesCS6A02G326000	GeBP	Cluster2
	TraesCS6A02G343300	AP2/ERF-ERF	Cluster2
	TraesCS6A02G378600	NAC	Cluster1
	TraesCS6A02G406700	NAC	Cluster2
	TraesCS6B02G075200	NAC	Cluster2
	TraesCS6B02G108000	WRKY	Cluster2
	TraesCS6B02G148700	HB-HD-ZIP	Cluster2
	TraesCS6B02G149000	HB-other	Cluster2
	TraesCS6B02G175100	WRKY	Cluster2
	TraesCS6B02G233700	E2F-DP	Cluster2
	TraesCS6B02G284300	HB-HD-ZIP	Cluster2
	TraesCS6B02G323400	C2C2-CO-like	Cluster1
	TraesCS6B02G356300	GeBP	Cluster2
	TraesCS6B02G375400	AP2/ERF-ERF	Cluster2
	TraesCS6B02G451300	NAC	Cluster2
	TraesCS6D02G059300	NAC	Cluster2
	TraesCS6D02G074200	WRKY	Cluster2
	TraesCS6D02G110600	HB-other	Cluster2
	TraesCS6D02G136200	WRKY	Cluster2
	TraesCS6D02G211400	MYB	Cluster2
	TraesCS6D02G222600	HB-HD-ZIP	Cluster2
	TraesCS6D02G225500	AP2/ERF-ERF	Cluster2
	TraesCS6D02G250500	PLATZ	Cluster2
	TraesCS6D02G274100	C2C2-CO-like	Cluster1
	TraesCS6D02G304300	HB-HD-ZIP	Cluster1
	TraesCS6D02G324200	AP2/ERF-ERF	Cluster2
	TraesCS7A02G000300	NAC	Cluster2
	TraesCS7A02G096300	WRKY	Cluster2
	TraesCS7A02G096500	WRKY	Cluster2
	TraesCS7A02G122000	MADS-MIKC	Cluster1
	TraesCS7A02G173000	GRAS	Cluster2
	TraesCS7A02G201200	Tify	Cluster2
	TraesCS7A02G247200	MYB-related	Cluster2
	TraesCS7A02G264100	AP2/ERF-ERF	Cluster2
	TraesCS7A02G264800	RB	Cluster2
	TraesCS7A02G299400	MYB-related	Cluster2
	TraesCS7A02G299600	NAC	Cluster2
	TraesCS7A02G326400	TUB	Cluster2
	TraesCS7A02G338500	WRKY	Cluster2
	TraesCS7A02G416400	B3-ARF	Cluster2
	TraesCS7A02G464800	NAC	Cluster2
	TraesCS7A02G470700	MYB-related	Cluster2
	TraesCS7A02G508700	WRKY	Cluster2
	TraesCS7A02G508800	WRKY	Cluster2
	TraesCS7A02G543300	bHLH	Cluster1
	TraesCS7B02G012600	WRKY	Cluster2
	TraesCS7B02G078300	GRAS	Cluster2
	TraesCS7B02G107800	Tify	Cluster2
	TraesCS7B02G144300	MYB-related	Cluster2
	TraesCS7B02G168300	HSF	Cluster2
	TraesCS7B02G187600	NAC	Cluster2
	TraesCS7B02G196900	NAC	Cluster2
	TraesCS7B02G206300	MYB-related	Cluster2
	TraesCS7B02G227000	TUB	Cluster2
	TraesCS7B02G272900	BES1	Cluster2
	TraesCS7B02G316600	B3-ARF	Cluster2
	TraesCS7B02G418500	WRKY	Cluster2
	TraesCS7D02G091500	Whirly	Cluster1
	TraesCS7D02G092500	WRKY	Cluster2
	TraesCS7D02G174100	GRAS	Cluster2
	TraesCS7D02G174300	GRAS	Cluster2
	TraesCS7D02G182700	AP2/ERF-ERF	Cluster2
	TraesCS7D02G201700	GeBP	Cluster2
	TraesCS7D02G220300	C2C2-CO-like	Cluster1
	TraesCS7D02G245800	MYB-related	Cluster2
	TraesCS7D02G248600	mTERF	Cluster1
	TraesCS7D02G295100	NAC	Cluster2
	TraesCS7D02G323100	TUB	Cluster2
	TraesCS7D02G326300	B3	Cluster1
	TraesCS7D02G345700	WRKY	Cluster2
	TraesCS7D02G368000	BES1	Cluster2
	TraesCS7D02G390300	PLATZ	Cluster2
	TraesCS7D02G407600	TAZ	Cluster2
	TraesCS7D02G409700	B3-ARF	Cluster2
	TraesCS7D02G497300	WRKY	Cluster2
	TraesCS7D02G497400	WRKY	Cluster2
	TraesCSU02G069000	MYB	Cluster2
	TraesCSU02G078100	BES1	Cluster1

## Sheet: Table S5
	Table S5. Resume table of the identified known S genes. Expression pattern, correspondance with known susceptibility factors, category in the TF regulation network, pathosystem of validation and FHB-responsive significance in HostV experiment are described.
	GeneID	Correspondance	ScoreSim	Category	Pathosystem	Expression pattern	ARC	COU	CS	REC	REN
	TraesCS1A02G031200	AtBIK1	62.374	NotTF	Arabidopsis_Pseudomonas syringae	OverExpr_InfectedLate	1	1	1	1	1
	TraesCS1A02G070400	AtWRKY48	64.935	TF	Arabidopsis_Pseudomonas syringae	OverExpr_InfectedLate	1	1	1	1	1
	TraesCS1A02G096600	AtETR1	67.568	NotTF	Arabidopsis_Heterodera schachtii	OverExpr_Infected_Early	0	1	1	0	0
	TraesCS1A02G112400	TaTrxh9	100	NotTF	Wheat_Pucciniastriiformis	OverExpr_InfectedLate	1	1	1	1	1
	TraesCS1A02G116200	AtCESA3	70.392	NotTF	Arabidopsis_Erysiphe cichoracearum, Erysiphe orontii, Oidium lycopersicum	UnderExpr_Infected	0	0	1	1	0
	TraesCS1A02G184500	AtMPK4	81.37	NotTF	Arabidopsis_Pseudomonas syringae, Hyaloperonospora arabidopsidis	OverExpr_InfectedLate	1	1	1	1	1
	TraesCS1A02G187400	OsPLDbeta1	80.932	NotTF	Rice_Pyricularia/Magnaporthe grisea and Xanthomonas oryzae	OverExpr_InfectedLate	1	1	1	1	1
	TraesCS1A02G200800	NbTOM1	61.993	NotTF	Tobacco_HLSV, TMV, ToMV, PMMoV, TMGMV (Hibiscus latent Singapore virus, Tobacco mosaic virus, Tomato mosaic virus, Pepper mild mottle virus, Tobacco mild green mosaic virus)	OverExpr_InfectedLate	1	1	1	1	0
	TraesCS1A02G215600	TaMCA1	100	NotTF	Wheat_Pucciniastriiformis	OverExpr_InfectedLate	1	1	1	1	1
	TraesCS1A02G234600	beta-glucanase	100	NotTF	Wheat_Diuraphisnoxia	OverExpr_InfectedLate	1	0	0	1	0
	TraesCS1A02G401800	AtWRKY8	82.278	MasterTF	Arabidopsis_Pseudomonas syringae	OverExpr_InfectedLate	1	1	1	1	1
	TraesCS1B02G088900	AtWRKY48	63.636	TF	Arabidopsis_Pseudomonas syringae	OverExpr_InfectedLate	1	1	1	1	1
	TraesCS1B02G192600	AtMPK4	81.319	NotTF	Arabidopsis_Pseudomonas syringae, Hyaloperonospora arabidopsidis	OverExpr_InfectedLate	1	1	1	1	1
	TraesCS1B02G195200	OsPLDbeta1	86.414	NotTF	Rice_Pyricularia/Magnaporthe grisea and Xanthomonas oryzae	OverExpr_InfectedLate	1	0	1	1	1
	TraesCS1B02G215200	NbTOM1	61.993	NotTF	Tobacco_HLSV, TMV, ToMV, PMMoV, TMGMV (Hibiscus latent Singapore virus, Tobacco mosaic virus, Tomato mosaic virus, Pepper mild mottle virus, Tobacco mild green mosaic virus)	OverExpr_InfectedLate	0	1	1	1	0
	TraesCS1B02G229100	TaMCA1	100	NotTF	Wheat_Pucciniastriiformis	OverExpr_InfectedLate	1	1	1	1	1
	TraesCS1B02G269900	AtBIR1	60.101	NotTF	Arabidopsis_Hyaloperonospora Parasitica/arabidopsidis	OverExpr_InfectedLate	1	1	1	1	1
	TraesCS1B02G318800	AtMYB46	60.577	MasterTF	Arabidopsis_Botrytis cinerea	UnderExpr_Infected	0	0	0	0	1
	TraesCS1B02G382600	OsPLDbeta1	79.415	NotTF	Rice_Pyricularia/Magnaporthe grisea and Xanthomonas oryzae	OverExpr_InfectedLate	1	1	1	1	1
	TraesCS1B02G453300	AtWRKY8	79.412	MasterTF	Arabidopsis_Pseudomonas syringae	OverExpr_InfectedLate	1	1	1	1	1
	TraesCS1B02G728000LC	AtWRKY8	82.278	NotTF	Arabidopsis_Pseudomonas syringae	OverExpr_InfectedLate	1	1	1	1	1
	TraesCS1D02G032600	AtBIK1	62.374	NotTF	Arabidopsis_Pseudomonas syringae	OverExpr_InfectedLate	1	1	1	1	1
	TraesCS1D02G072900	AtWRKY48	64.935	TF	Arabidopsis_Pseudomonas syringae	OverExpr_InfectedLate	1	1	1	1	1
	TraesCS1D02G114000	TaTrxh9	100	NotTF	Wheat_Pucciniastriiformis	OverExpr_InfectedLate	0	0	1	1	0
	TraesCS1D02G117400	AtCESA3	69.804	NotTF	Arabidopsis_Erysiphe cichoracearum, Erysiphe orontii, Oidium lycopersicum	UnderExpr_Infected	1	0	1	1	0
	TraesCS1D02G122400	CaWRKY1	63.014	TF	Pepper_Xanthomonas axonopodis	OverExpr_InfectedLate	1	1	1	1	1
	TraesCS1D02G125400	AtMYB3R4	70	TF	Arabidopsis_Golovinomyces orontii	UnderExpr_Infected	0	0	1	1	0
	TraesCS1D02G189300	OsPLDbeta1	86.414	NotTF	Rice_Pyricularia/Magnaporthe grisea and Xanthomonas oryzae	OverExpr_InfectedLate	1	1	1	1	1
	TraesCS1D02G192200	AtMPK4	79.839	NotTF	Arabidopsis_Pseudomonas syringae, Hyaloperonospora arabidopsidis	OverExpr_InfectedLate	1	1	1	1	1
	TraesCS1D02G204200	NbTOM1	61.993	NotTF	Tobacco_HLSV, TMV, ToMV, PMMoV, TMGMV (Hibiscus latent Singapore virus, Tobacco mosaic virus, Tomato mosaic virus, Pepper mild mottle virus, Tobacco mild green mosaic virus)	OverExpr_InfectedLate	1	1	1	1	1
	TraesCS1D02G216700	AtEDR3	77.76	NotTF	Arabidopsis_Erysiphe cichoracearum	OverExpr_InfectedLate	1	1	1	1	1
	TraesCS1D02G218100	TaMCA1	100	NotTF	Wheat_Pucciniastriiformis	OverExpr_InfectedLate	1	1	1	1	1
	TraesCS1D02G278800	AtLSD1	61.842	NotTF	Arabidopsis_Hyaloperonospora parasitica/arabidopsidis, Pseudomonas syringae	UnderExpr_Infected	1	0	1	1	1
	TraesCS1D02G296600	TaAMT2;3a	100	NotTF	Wheat_Pucciniastriiformis	OverExpr_InfectedLate	1	1	1	1	1
	TraesCS1D02G370600	OsPLDbeta1	79.903	NotTF	Rice_Pyricularia/Magnaporthe grisea and Xanthomonas oryzae	OverExpr_InfectedLate	1	1	1	1	1
	TraesCS1D02G539000LC	AtWRKY8	81.013	NotTF	Arabidopsis_Pseudomonas syringae	OverExpr_InfectedLate	1	1	1	1	1
	TraesCS2A02G083600	TaMLO5	95.122	NotTF	Wheat_Blumeria graminis	OverExpr_InfectedLate	1	1	1	1	1
	TraesCS2A02G083700	TaMLO5	90.854	NotTF	Wheat_Blumeria graminis	OverExpr_InfectedLate	1	1	1	1	1
	TraesCS2A02G102600	AtCESA3	78.632	NotTF	Arabidopsis_Erysiphe cichoracearum, Erysiphe orontii, Oidium lycopersicum	UnderExpr_Infected	0	0	1	1	0
	TraesCS2A02G205500	TaSTP6	100	NotTF	Wheat_Pucciniastriiformis	OverExpr_InfectedLate	1	1	1	1	1
	TraesCS2A02G259500	TaSTP3	100	NotTF	Wheat_Pucciniastriiformis	OverExpr_InfectedLate	1	1	1	1	1
	TraesCS2A02G315100	LOX3	65.95	NotTF	Maize_Colletotrichum graminicola, cochliobolus heterostrophus, Fusarium verticillioides	OverExpr_InfectedLate	1	1	1	1	1
	TraesCS2A02G381900	AtMYB46	64.762	MasterTF	Arabidopsis_Botrytis cinerea	OverExpr_InfectedLate	1	1	1	1	1
	TraesCS2A02G385200	OsGL1-5	60.772	NotTF	Rice/Maize_Blumeria graminis	UnderExpr_Infected	0	0	0	0	0
	TraesCS2A02G395000	AtDMR6	61.357	NotTF	Arabidopsis_Hyaloperonospora arabidopsidis/parasitica, Colletotrichum higginsianum, Golovinomyces orontii (moderate)	OverExpr_InfectedLate	1	1	1	1	1
	TraesCS2A02G397900	AtDHDPS2	78.457	NotTF	Arabidopsis_Hyaloperonospora arabidopsidis	UnderExpr_Infected	0	0	0	1	0
	TraesCS2A02G433000	AtWRKY7	69.828	MasterTF	Arabidopsis_Pseudomonas syringae	OverExpr_InfectedLate	1	1	1	1	1
	TraesCS2A02G445500	AtMYB46	60.952	TF	Arabidopsis_Botrytis cinerea	OverExpr_InfectedLate	1	0	1	1	1
	TraesCS2A02G502400	AtAHA1	84.104	NotTF	Arabidopsis_Pseudomonas syringae	OverExpr_InfectedLate	0	0	1	1	0
	TraesCS2B02G010500	AtWRKY48	69.333	MasterTF	Arabidopsis_Pseudomonas syringae	OverExpr_InfectedLate	1	1	1	1	1
	TraesCS2B02G097800	TaMLO5	99.797	NotTF	Wheat_Blumeria graminis	OverExpr_InfectedLate	1	1	1	1	1
	TraesCS2B02G097900	TaMLO5	91.26	NotTF	Wheat_Blumeria graminis	OverExpr_InfectedLate	1	1	1	1	1
	TraesCS2B02G119700	AtCESA3	78.538	NotTF	Arabidopsis_Erysiphe cichoracearum, Erysiphe orontii, Oidium lycopersicum	UnderExpr_Infected	0	0	1	1	0
	TraesCS2B02G177900	AtMYB46	75.229	TF	Arabidopsis_Botrytis cinerea	UnderExpr_Infected	1	0	1	1	0
	TraesCS2B02G178000	AtMYB46	68.807	TF	Arabidopsis_Botrytis cinerea	UnderExpr_Infected	1	0	1	1	1
	TraesCS2B02G232900	TaSTP6	100	NotTF	Wheat_Pucciniastriiformis	OverExpr_InfectedLate	1	0	1	1	1
	TraesCS2B02G282400	TaSTP3	100	NotTF	Wheat_Pucciniastriiformis	OverExpr_InfectedLate	1	1	1	1	1
	TraesCS2B02G333600	LOX3	64.05	NotTF	Maize_Colletotrichum graminicola, cochliobolus heterostrophus, Fusarium verticillioides	OverExpr_InfectedLate	1	1	1	1	1
	TraesCS2B02G399200	AtMYB46	64.762	MasterTF	Arabidopsis_Botrytis cinerea	OverExpr_InfectedLate	1	1	1	1	1
	TraesCS2B02G413000	AtDMR6	60.177	NotTF	Arabidopsis_Hyaloperonospora arabidopsidis/parasitica, Colletotrichum higginsianum, Golovinomyces orontii (moderate)	OverExpr_InfectedLate	1	1	1	1	1
	TraesCS2B02G521100	AtPMR4	61.074	NotTF	Arabidopsis_Erysiphe cichoracearum, Erysiphe oriontii, Hyaloperonospora parasitica/arabidopsidis, Blumeria graminis	OverExpr_InfectedLate	1	1	1	1	1
	TraesCS2B02G530500	AtAHA1	83.912	NotTF	Arabidopsis_Pseudomonas syringae	OverExpr_InfectedLate	0	0	1	0	0
	TraesCS2D02G011700	AtWRKY48	69.333	MasterTF	Arabidopsis_Pseudomonas syringae	OverExpr_InfectedLate	1	1	1	1	1
	TraesCS2D02G081400	TaMLO5	97.967	NotTF	Wheat_Blumeria graminis	OverExpr_InfectedLate	1	1	1	1	1
	TraesCS2D02G081500	TaMLO5	91.463	NotTF	Wheat_Blumeria graminis	OverExpr_InfectedLate	1	1	1	1	1
	TraesCS2D02G102100	AtCESA3	78.632	NotTF	Arabidopsis_Erysiphe cichoracearum, Erysiphe orontii, Oidium lycopersicum	UnderExpr_Infected	0	0	1	1	0
	TraesCS2D02G214700	TaISP	100	NotTF	Wheat_Pucciniastriiformis	UnderExpr_Infected	1	0	1	1	1
	TraesCS2D02G230100LC	TaSTP6	100	NotTF	Wheat_Pucciniastriiformis	OverExpr_InfectedLate	1	1	1	1	1
	TraesCS2D02G264200	TaSTP3	100	NotTF	Wheat_Pucciniastriiformis	OverExpr_InfectedLate	1	1	1	1	1
	TraesCS2D02G279500	TaSSi2	100	NotTF	Wheat_Fusariumgraminearum	OverExpr_InfectedLate	1	1	1	1	1
	TraesCS2D02G313400	LOX3	61.48	NotTF	Maize_Colletotrichum graminicola, cochliobolus heterostrophus, Fusarium verticillioides	OverExpr_InfectedLate	1	1	1	1	1
	TraesCS2D02G353600	OsRYMV1	75.658	NotTF	Rice_RYMV (Rice yellow mottle virus)	OverExpr_InfectedLate	0	0	0	0	0
	TraesCS2D02G378400	AtMYB46	63.81	TF	Arabidopsis_Botrytis cinerea	OverExpr_InfectedLate	1	1	1	1	1
	TraesCS2D02G381900	OsGL1-5	62.119	NotTF	Rice/Maize_Blumeria graminis	UnderExpr_Infected	0	0	0	0	0
	TraesCS2D02G392800	AtDMR6	60.767	NotTF	Arabidopsis_Hyaloperonospora arabidopsidis/parasitica, Colletotrichum higginsianum, Golovinomyces orontii (moderate)	OverExpr_InfectedLate	1	1	1	1	1
	TraesCS3A02G167200	HvWRKY1	70	MasterTF	Barley_Blumeria graminis	OverExpr_InfectedLate	1	1	1	1	1
	TraesCS3A02G210700	AtBIK1	61.736	NotTF	Arabidopsis_Pseudomonas syringae	UnderExpr_Infected	0	0	0	1	0
	TraesCS3A02G242500	AtWRKY8	84.615	MasterTF	Arabidopsis_Pseudomonas syringae	OverExpr_InfectedLate	1	1	1	1	1
	TraesCS3A02G245500	AtPMR4	67.107	NotTF	Arabidopsis_Erysiphe cichoracearum, Erysiphe oriontii, Hyaloperonospora parasitica/arabidopsidis, Blumeria graminis	OverExpr_InfectedLate	0	1	1	1	1
	TraesCS3A02G292700	AtPMR4	63.413	NotTF	Arabidopsis_Erysiphe cichoracearum, Erysiphe oriontii, Hyaloperonospora parasitica/arabidopsidis, Blumeria graminis	UnderExpr_Infected	1	0	1	1	1
	TraesCS3A02G394600	OsSPL11	62.667	NotTF	Rice_Magnaporthe grisea, Xanthomonas oryzae	UnderExpr_Infected	1	0	1	1	1
	TraesCS3A02G421400	CaUPA20	74.737	NotTF	Pepper_Xanthomonas campestris	UnderExpr_Infected	1	0	1	1	1
	TraesCS3A02G442100	AtAK2	76.356	NotTF	Arabidopsis_Hyaloperonospora arabidopsidis	UnderExpr_Infected	0	0	0	1	0
	TraesCS3A02G480500	AtLFG2	72.889	NotTF	Arabidopsis_Erysiphe cruciferarum	OverExpr_InfectedLate	0	0	0	1	0
	TraesCS3A02G505200	AtPAM16	68.75	NotTF	Arabidopsis_Hyaloperonospora arabidopsidis	OverExpr_InfectedLate	1	0	0	1	0
	TraesCS3A02G530200	AtBIK1	65.147	NotTF	Arabidopsis_Pseudomonas syringae	OverExpr_InfectedLate	1	1	1	1	1
	TraesCS3B02G019900	TaHRC	100	NotTF	Wheat_Fusariumgraminearum	OverExpr_InfectedLate	1	0	1	1	0
	TraesCS3B02G130000	HvWRKY1	65	MasterTF	Barley_Blumeria graminis	OverExpr_InfectedLate	1	1	1	1	1
	TraesCS3B02G199000	HvWRKY1	70	MasterTF	Barley_Blumeria graminis	OverExpr_InfectedLate	1	1	1	1	1
	TraesCS3B02G270500	AtWRKY23	72.165	MasterTF	Arabidopsis_Heterodera schachtii	OverExpr_InfectedLate	1	1	1	1	1
	TraesCS3B02G324400	AtWRKY27	64.368	MasterTF	Arabidopsis_Ralstonia solanacearum	OverExpr_InfectedLate	1	0	1	1	1
	TraesCS3B02G327500	AtPMR4	63.672	NotTF	Arabidopsis_Erysiphe cichoracearum, Erysiphe oriontii, Hyaloperonospora parasitica/arabidopsidis, Blumeria graminis	UnderExpr_Infected	1	0	1	1	1
	TraesCS3B02G379200	AtWRKY33	63.91	MasterTF	Arabidopsis_Pseudomonas syringae	OverExpr_InfectedLate	1	1	1	1	1
	TraesCS3B02G525800	AtLFG2	68.293	NotTF	Arabidopsis_Erysiphe cruciferarum	OverExpr_InfectedLate	0	0	0	1	0
	TraesCS3B02G526500	AtLFG2	65.179	NotTF	Arabidopsis_Erysiphe cruciferarum	UnderExpr_Infected	1	0	1	1	1
	TraesCS3D02G042600	eIF4E	62.577	NotTF	Barley_BaYMV, BaMMV (Barley yellow mosaic virus, Barley mild mosaic virus)	OverExpr_InfectedLate	1	1	1	1	1
	TraesCS3D02G173300	HvWRKY1	70	MasterTF	Barley_Blumeria graminis	OverExpr_InfectedLate	1	1	1	1	1
	TraesCS3D02G242500	AtWRKY23	71.429	MasterTF	Arabidopsis_Heterodera schachtii	OverExpr_InfectedLate	1	1	1	1	1
	TraesCS3D02G255400	AtMYB46	73.394	TF	Arabidopsis_Botrytis cinerea	UnderExpr_Infected	1	0	1	1	0
	TraesCS3D02G289500	AtWRKY27	64.368	MasterTF	Arabidopsis_Ralstonia solanacearum	OverExpr_InfectedLate	1	0	1	1	1
	TraesCS3D02G292500	AtPMR4	63.525	NotTF	Arabidopsis_Erysiphe cichoracearum, Erysiphe oriontii, Hyaloperonospora parasitica/arabidopsidis, Blumeria graminis	UnderExpr_Infected	1	1	1	1	1
	TraesCS3D02G329400	AtMYB46	61.165	TF	Arabidopsis_Botrytis cinerea	OverExpr_InfectedLate	1	1	1	1	1
	TraesCS3D02G434800	AtAK2	76.221	NotTF	Arabidopsis_Hyaloperonospora arabidopsidis	UnderExpr_Infected	0	0	1	1	0
	TraesCS3D02G535700	AtBIK1	65.147	NotTF	Arabidopsis_Pseudomonas syringae	OverExpr_InfectedLate	1	1	1	1	1
	TraesCS4A02G009400	LOX3	63.247	NotTF	Maize_Colletotrichum graminicola, cochliobolus heterostrophus, Fusarium verticillioides	OverExpr_InfectedLate	1	1	1	1	1
	TraesCS4A02G029800	OsEDR1	79.497	NotTF	Rice_Xanthomonas oryzae	OverExpr_InfectedLate	0	1	0	0	0
	TraesCS4A02G059800	TaBCAT1	100	NotTF	Wheat_Pucciniastriiformis	OverExpr_InfectedLate	1	1	1	1	0
	TraesCS4A02G066200	TaSTP13	100	NotTF	Wheat_Pucciniastriiformis	OverExpr_InfectedLate	1	1	1	1	1
	TraesCS4A02G106400	OsMAPK5	91.599	NotTF	Rice_Burkholderia glumae , Magnaporthe oryzae/grisea	OverExpr_InfectedLate	1	1	1	1	1
	TraesCS4A02G109300	FAD7	72.324	NotTF	Arabidopsis_Myzus persicae	OverExpr_InfectedLate	1	1	1	1	1
	TraesCS4A02G129400	TaEIL1	100	TF	Wheat_Pucciniastriiformis	OverExpr_InfectedLate	1	0	1	1	0
	TraesCS4A02G163000	AtUBP12	84.218	NotTF	Arabidopsis_Pseudomonas (virulent), and Cf9-triggered HR (Cladosporium)	UnderExpr_Infected	1	1	1	1	1
	TraesCS4A02G191500	AtBIK1	61.589	NotTF	Arabidopsis_Pseudomonas syringae	UnderExpr_Infected	1	0	1	1	1
	TraesCS4A02G202200	ADH1	77.188	NotTF	Barley_Blumeria graminis	OverExpr_InfectedLate	1	1	1	1	1
	TraesCS4A02G202300	ADH1	77.454	NotTF	Barley_Blumeria graminis	OverExpr_InfectedLate	1	1	1	1	1
	TraesCS4A02G275600	TaEIN2	100	NotTF	Wheat_Fusariumgraminearum	UnderExpr_Infected	1	1	1	1	1
	TraesCS4A02G282900	AtAHA1	82.07	NotTF	Arabidopsis_Pseudomonas syringae	UnderExpr_Infected	1	0	1	1	0
	TraesCS4A02G337800	AtAK2	75	NotTF	Arabidopsis_Hyaloperonospora arabidopsidis	OverExpr_Infected_Early	0	0	0	1	1
	TraesCS4A02G355000	AtCESA3	66.972	NotTF	Arabidopsis_Erysiphe cichoracearum, Erysiphe orontii, Oidium lycopersicum	UnderExpr_Infected	1	0	1	1	0
	TraesCS4B02G012100	OsEDR1	63.806	NotTF	Rice_Xanthomonas oryzae	OverExpr_InfectedLate	1	1	1	1	1
	TraesCS4B02G037700	TaLpx-1	100	NotTF	Wheat_Fusariumgraminearum	OverExpr_InfectedLate	1	1	1	1	0
	TraesCS4B02G093500	Ta-A/NInv1	100	NotTF	Wheat_Pucciniastriiformis	OverExpr_InfectedLate	1	1	1	1	1
	TraesCS4B02G106300	ADH1	81.698	NotTF	Barley_Blumeria graminis	OverExpr_InfectedLate	1	1	1	1	1
	TraesCS4B02G106500	ADH1	77.454	NotTF	Barley_Blumeria graminis	OverExpr_InfectedLate	1	1	1	1	1
	TraesCS4B02G175100	TaEIL1	100	TF	Wheat_Pucciniastriiformis	OverExpr_InfectedLate	1	0	1	1	0
	TraesCS4B02G180100	AtRWA2	70.571	NotTF	Arabidopsis_Botrytis cinerea	UnderExpr_Infected	1	1	1	1	1
	TraesCS4B02G194900	FAD7	72.585	NotTF	Arabidopsis_Myzus persicae	OverExpr_InfectedLate	1	1	1	1	1
	TraesCS4B02G197800	OsMAPK5	91.599	NotTF	Rice_Burkholderia glumae , Magnaporthe oryzae/grisea	OverExpr_InfectedLate	1	1	1	1	1
	TraesCS4B02G226100LC	AtUBP12	81.244	NotTF	Arabidopsis_Pseudomonas (virulent), and Cf9-triggered HR (Cladosporium)	UnderExpr_Infected	0	0	1	1	0
	TraesCS4B02G243500	TaSTP13	100	NotTF	Wheat_Pucciniastriiformis	OverExpr_InfectedLate	1	1	1	1	1
	TraesCS4B02G295200	LOX3	61.91	NotTF	Maize_Colletotrichum graminicola, cochliobolus heterostrophus, Fusarium verticillioides	OverExpr_InfectedLate	1	1	1	1	1
	TraesCS4B02G322700	TaMLO1/TaMLO2	100	NotTF	Wheat_Blumeriagraminis	OverExpr_InfectedLate	1	1	1	1	1
	TraesCS4B02G337600	AtRWA2	62.169	NotTF	Arabidopsis_Botrytis cinerea	OverExpr_InfectedLate	1	1	1	1	1
	TraesCS4B02G346900	AtDMR6	60.947	NotTF	Arabidopsis_Hyaloperonospora arabidopsidis/parasitica, Colletotrichum higginsianum, Golovinomyces orontii (moderate)	OverExpr_InfectedLate	1	1	1	1	1
	TraesCS4D02G035200	TaLpx-1	100	NotTF	Wheat_Fusariumgraminearum	OverExpr_InfectedLate	1	1	1	1	1
	TraesCS4D02G047600	AtEDR3	77.01	NotTF	Arabidopsis_Erysiphe cichoracearum	UnderExpr_Infected	0	0	1	1	0
	TraesCS4D02G103000	ADH1	82.228	NotTF	Barley_Blumeria graminis	OverExpr_InfectedLate	1	1	1	1	1
	TraesCS4D02G121800	AtBIK1	61.589	NotTF	Arabidopsis_Pseudomonas syringae	UnderExpr_Infected	0	0	1	1	0
	TraesCS4D02G165800	AtUBP12	81.194	NotTF	Arabidopsis_Pseudomonas (virulent), and Cf9-triggered HR (Cladosporium)	UnderExpr_Infected	1	1	1	1	1
	TraesCS4D02G195600	FAD7	72.846	NotTF	Arabidopsis_Myzus persicae	OverExpr_InfectedLate	1	1	1	1	1
	TraesCS4D02G236800	TaBCAT1	100	NotTF	Wheat_Pucciniastriiformis	OverExpr_InfectedLate	1	1	1	1	0
	TraesCS4D02G243100	TaSTP13	100	NotTF	Wheat_Pucciniastriiformis	OverExpr_InfectedLate	1	1	1	1	1
	TraesCS4D02G294100	LOX3	63.472	NotTF	Maize_Colletotrichum graminicola, cochliobolus heterostrophus, Fusarium verticillioides	OverExpr_InfectedLate	1	1	1	1	1
	TraesCS4D02G319100	TaMLO1	100	NotTF	Wheat_Blumeriagraminis	OverExpr_InfectedLate	1	1	1	1	1
	TraesCS4D02G332900	AtRWA2	61.722	NotTF	Arabidopsis_Botrytis cinerea	OverExpr_InfectedLate	1	1	1	1	1
	TraesCS4D02G341800	AtDMR6	62.13	NotTF	Arabidopsis_Hyaloperonospora arabidopsidis/parasitica, Colletotrichum higginsianum, Golovinomyces orontii (moderate)	OverExpr_InfectedLate	1	1	1	1	1
	TraesCS5A02G078400	OsSPL11	84.686	NotTF	Rice_Magnaporthe grisea, Xanthomonas oryzae	OverExpr_InfectedLate	1	1	1	1	1
	TraesCS5A02G085900	AtEDR1	60.886	NotTF	Arabidopsis_Golovinomyces/Erysiphe cichoracearum, Colletotrichum higginsianum (adapted), Alternaria brassicicola (necrotroph)	OverExpr_InfectedLate	0	1	1	1	1
	TraesCS5A02G104900	TaWRKY61	100	MasterTF	Wheat_Pucciniastriiformis	OverExpr_InfectedLate	1	1	1	1	1
	TraesCS5A02G144600	AtBIK1	60.458	NotTF	Arabidopsis_Pseudomonas syringae	UnderExpr_Infected	1	0	1	1	1
	TraesCS5A02G205200	AtMYB46	66.667	TF	Arabidopsis_Botrytis cinerea	OverExpr_InfectedLate	1	1	1	1	1
	TraesCS5A02G258100	AtWRKY58	72.059	MasterTF	Arabidopsis_Pseudomonas syringae	OverExpr_InfectedLate	1	1	1	1	1
	TraesCS5A02G395300	AtCNGC2	68.272	NotTF	Arabidopsis_Hyaloperonospora parasitica, Alternaria brassicicola, Botrytis cinerea, Sclerotinia sclerotiorum, Pseudomonas syringae, Pectobacterium carotovorum	UnderExpr_Infected	1	0	1	1	0
	TraesCS5A02G411500	AtLACS2	62.748	NotTF	Arabidopsis_Botrytis cinerea, Sclerotinia sclerotiorum	UnderExpr_Infected	0	0	1	1	0
	TraesCS5A02G437800	AtLFG2	73.077	NotTF	Arabidopsis_Erysiphe cruciferarum	OverExpr_InfectedLate	1	1	1	1	0
	TraesCS5A02G494800	TaMLO1	100	NotTF	Wheat_Blumeriagraminis	OverExpr_InfectedLate	1	1	1	1	1
	TraesCS5A02G515600	AtDMR6	62.13	NotTF	Arabidopsis_Hyaloperonospora arabidopsidis/parasitica, Colletotrichum higginsianum, Golovinomyces orontii (moderate)	OverExpr_InfectedLate	1	1	1	1	1
	TraesCS5B02G087500	OsSPL11	84.38	NotTF	Rice_Magnaporthe grisea, Xanthomonas oryzae	OverExpr_InfectedLate	1	1	1	1	1
	TraesCS5B02G108500	TaWRKY61	100	MasterTF	Wheat_Pucciniastriiformis	OverExpr_InfectedLate	1	1	1	1	0
	TraesCS5B02G203100	AtMYB46	67.593	MasterTF	Arabidopsis_Botrytis cinerea	OverExpr_InfectedLate	1	1	1	1	1
	TraesCS5B02G221600	AtCESA7	86.01	NotTF	Arabidopsis_Ralstonia solanacearum, Plectosphaerella cucumerina, Botrytis cinerea, Erysiphe cichoracearum	UnderExpr_Infected	1	0	1	1	0
	TraesCS5B02G224000	OsWRKY76	64.201	MasterTF	Rice_Magnaporthe oryzae	OverExpr_InfectedLate	1	0	1	1	1
	TraesCS5B02G241100	AtPLP2	65.897	NotTF	Arabidopsis_Botrytis cinerea, Pseudomonas syringae (avirulent)	OverExpr_InfectedLate	1	1	1	1	0
	TraesCS5B02G257300	AtWRKY58	72.059	MasterTF	Arabidopsis_Pseudomonas syringae	OverExpr_InfectedLate	1	1	1	1	1
	TraesCS5B02G440600	AtLFG2	72.222	NotTF	Arabidopsis_Erysiphe cruciferarum	OverExpr_InfectedLate	1	0	1	1	1
	TraesCS5B02G469200	AtCESA3	77.715	NotTF	Arabidopsis_Erysiphe cichoracearum, Erysiphe orontii, Oidium lycopersicum	UnderExpr_Infected	0	0	0	1	0
	TraesCS5B02G517500	AtCESA4	68.333	NotTF	Arabidopsis_Ralstonia solanacearum, Plectosphaerella cucumerina, Botrytis cinerea, Erysiphe cichoracearum	UnderExpr_Infected	1	1	1	1	0
	TraesCS5D02G093700	OsSPL11	84.227	NotTF	Rice_Magnaporthe grisea, Xanthomonas oryzae	OverExpr_InfectedLate	1	1	1	1	1
	TraesCS5D02G097900	AtEDR1	60.886	NotTF	Arabidopsis_Golovinomyces/Erysiphe cichoracearum, Colletotrichum higginsianum (adapted), Alternaria brassicicola (necrotroph)	OverExpr_InfectedLate	0	0	0	1	0
	TraesCS5D02G116100	TaWRKY61	100	MasterTF	Wheat_Pucciniastriiformis	OverExpr_InfectedLate	1	1	1	1	0
	TraesCS5D02G232800	OsWRKY76	66.462	MasterTF	Rice_Magnaporthe oryzae	OverExpr_InfectedLate	1	1	1	1	1
	TraesCS5D02G249800	AtPLP2	66.048	NotTF	Arabidopsis_Botrytis cinerea, Pseudomonas syringae (avirulent)	OverExpr_InfectedLate	1	0	1	1	1
	TraesCS5D02G445000	AtLFG2	72.65	NotTF	Arabidopsis_Erysiphe cruciferarum	OverExpr_InfectedLate	1	1	1	1	1
	TraesCS5D02G487000	AtAK2	78.298	NotTF	Arabidopsis_Hyaloperonospora arabidopsidis	UnderExpr_Infected	0	0	1	1	0
	TraesCS5D02G517200	AtCESA4	68.333	NotTF	Arabidopsis_Ralstonia solanacearum, Plectosphaerella cucumerina, Botrytis cinerea, Erysiphe cichoracearum	UnderExpr_Infected	1	0	1	1	0
	TraesCS5D02G534600	AtAK2	80.131	NotTF	Arabidopsis_Hyaloperonospora arabidopsidis	OverExpr_Infected_Early	0	1	1	1	1
	TraesCS6A02G083200	HvBI-1	97.166	NotTF	Barley_Blumeria graminis	OverExpr_InfectedLate	1	1	1	1	1
	TraesCS6A02G146900	HvWRKY1	90.529	MasterTF	Barley_Blumeria graminis	OverExpr_InfectedLate	1	1	1	1	1
	TraesCS6A02G169200	AtCSLA9	69.574	NotTF	Arabidopsis_Agrobacterium tumefaciens	UnderExpr_Infected	1	0	1	0	1
	TraesCS6A02G224200	AtMYB46	62.385	TF	Arabidopsis_Botrytis cinerea	OverExpr_InfectedLate	1	1	1	1	1
	TraesCS6A02G224400	AtMYB46	61.468	TF	Arabidopsis_Botrytis cinerea	OverExpr_InfectedLate	1	1	1	1	1
	TraesCS6A02G309000	HvRAC3	99.061	NotTF	Barley_Blumeria graminis	UnderExpr_Infected	1	0	1	1	1
	TraesCS6A02G326900	OsCPR5	63.983	NotTF	Rice_RYMV (Rice yellow mottle virus)	OverExpr_InfectedLate	1	0	1	1	0
	TraesCS6A02G386600	ADH1	60.106	NotTF	Barley_Blumeria graminis	UnderExpr_Infected	0	0	1	1	0
	TraesCS6B02G069800	AtBIK1	61.514	NotTF	Arabidopsis_Pseudomonas syringae	OverExpr_InfectedLate	1	1	1	1	1
	TraesCS6B02G113900	HvBI-1	97.571	NotTF	Barley_Blumeria graminis	OverExpr_InfectedLate	1	1	1	1	1
	TraesCS6B02G175100	HvWRKY1	90.278	MasterTF	Barley_Blumeria graminis	OverExpr_InfectedLate	1	1	1	1	1
	TraesCS6B02G197200	AtRAT4	69.903	NotTF	Arabidopsis_Agrobacterium tumefaciens	UnderExpr_Infected	1	0	1	1	1
	TraesCS6B02G210200	TaHDA6	100	NotTF	Wheat_Blumeriagraminis	UnderExpr_Infected	0	0	0	1	0
	TraesCS6B02G215100	AtEDR1	77.922	NotTF	Arabidopsis_Golovinomyces/Erysiphe cichoracearum, Colletotrichum higginsianum (adapted), Alternaria brassicicola (necrotroph)	OverExpr_InfectedLate	1	1	1	1	0
	TraesCS6B02G257000	AtMYB46	61.468	TF	Arabidopsis_Botrytis cinerea	OverExpr_InfectedLate	1	1	1	1	1
	TraesCS6B02G257100	AtMYB46	60.36	TF	Arabidopsis_Botrytis cinerea	OverExpr_InfectedLate	1	1	1	1	1
	TraesCS6B02G257300	AtMYB46	61.468	TF	Arabidopsis_Botrytis cinerea	OverExpr_InfectedLate	1	1	1	1	1
	TraesCS6B02G425700	ADH1	60.106	NotTF	Barley_Blumeria graminis	UnderExpr_Infected	1	0	1	1	0
	TraesCS6D02G077000	HvBI-1	98.381	NotTF	Barley_Blumeria graminis	OverExpr_InfectedLate	1	1	1	1	1
	TraesCS6D02G136200	HvWRKY1	91.317	MasterTF	Barley_Blumeria graminis	OverExpr_InfectedLate	1	1	1	1	1
	TraesCS6D02G158600	AtCSLA9	69.961	NotTF	Arabidopsis_Agrobacterium tumefaciens	UnderExpr_Infected	1	0	1	1	1
	TraesCS6D02G210500	AtMYB46	61.468	TF	Arabidopsis_Botrytis cinerea	OverExpr_InfectedLate	1	1	1	1	1
	TraesCS6D02G210900	AtMYB46	60.952	TF	Arabidopsis_Botrytis cinerea	OverExpr_InfectedLate	1	1	1	1	1
	TraesCS6D02G211100	AtMYB46	61.468	TF	Arabidopsis_Botrytis cinerea	OverExpr_InfectedLate	1	1	1	1	1
	TraesCS6D02G211200	AtMYB46	60.55	TF	Arabidopsis_Botrytis cinerea	OverExpr_InfectedLate	1	1	1	1	1
	TraesCS6D02G306700	OsCPR5	64.807	NotTF	Rice_RYMV (Rice yellow mottle virus)	OverExpr_InfectedLate	1	1	1	1	1
	TraesCS7A02G096300	HvWRKY1	68.333	MasterTF	Barley_Blumeria graminis	OverExpr_InfectedLate	1	1	1	1	1
	TraesCS7A02G096500	HvWRKY1	68.333	MasterTF	Barley_Blumeria graminis	OverExpr_InfectedLate	1	1	1	1	1
	TraesCS7A02G131300	AtBIK1	61.667	NotTF	Arabidopsis_Pseudomonas syringae	OverExpr_InfectedLate	1	0	1	1	1
	TraesCS7A02G299600	OsNAC54	61.392	MasterTF	Rice_RDV (Rice dwarf virus)	OverExpr_InfectedLate	1	1	1	1	1
	TraesCS7A02G508700	HvWRKY2	84.049	MasterTF	Barley_Blumeria graminis	OverExpr_InfectedLate	1	1	1	1	1
	TraesCS7A02G508800	HvWRKY2	80.878	MasterTF	Barley_Blumeria graminis	OverExpr_InfectedLate	1	1	1	1	1
	TraesCS7A02G518800	TaNFXL1	100	NotTF	Wheat_Fusariumgraminearum	OverExpr_InfectedLate	1	1	1	1	1
	TraesCS7A02G670800LC	AtBIK1	60.426	NotTF	Arabidopsis_Pseudomonas syringae	OverExpr_InfectedLate	1	1	1	1	1
	TraesCS7B02G031900	AtBIK1	62	NotTF	Arabidopsis_Pseudomonas syringae	OverExpr_InfectedLate	1	0	1	1	0
	TraesCS7B02G062100	CaUPA20	69.697	NotTF	Pepper_Xanthomonas campestris	OverExpr_InfectedLate	0	0	1	1	0
	TraesCS7B02G095300	AtEDR1	71.698	NotTF	Arabidopsis_Golovinomyces/Erysiphe cichoracearum, Colletotrichum higginsianum (adapted), Alternaria brassicicola (necrotroph)	OverExpr_InfectedLate	0	0	1	1	0
	TraesCS7B02G187600	OsNAC54	61.392	MasterTF	Rice_RDV (Rice dwarf virus)	OverExpr_InfectedLate	1	1	1	1	1
	TraesCS7B02G196900	OsNAC54	60.714	MasterTF	Rice_RDV (Rice dwarf virus)	OverExpr_InfectedLate	0	0	1	1	1
	TraesCS7B02G201000	AtMPK4	81.148	NotTF	Arabidopsis_Pseudomonas syringae, Hyaloperonospora arabidopsidis	UnderExpr_Infected	1	1	0	1	0
	TraesCS7B02G418500	HvWRKY2	82.54	MasterTF	Barley_Blumeria graminis	OverExpr_InfectedLate	1	1	1	1	1
	TraesCS7B02G419400	HvWRKY2	83.436	TF	Barley_Blumeria graminis	OverExpr_InfectedLate	1	1	1	1	1
	TraesCS7B02G434700	TaNFXL1	100	NotTF	Wheat_Fusariumgraminearum	OverExpr_InfectedLate	1	1	1	1	1
	TraesCS7D02G001600	OsSPL11	60.046	NotTF	Rice_Magnaporthe grisea, Xanthomonas oryzae	OverExpr_InfectedLate	1	1	1	1	1
	TraesCS7D02G092500	HvWRKY1	66.667	MasterTF	Barley_Blumeria graminis	OverExpr_InfectedLate	1	1	1	1	1
	TraesCS7D02G130600	AtBIK1	61.667	NotTF	Arabidopsis_Pseudomonas syringae	OverExpr_InfectedLate	1	0	1	1	0
	TraesCS7D02G295100	OsNAC54	61.392	MasterTF	Rice_RDV (Rice dwarf virus)	OverExpr_InfectedLate	1	1	1	1	1
	TraesCS7D02G389500	AtCSLA9	73.214	NotTF	Arabidopsis_Agrobacterium tumefaciens	OverExpr_Infected_Early	1	1	1	1	1
	TraesCS7D02G497300	HvWRKY2	83.436	MasterTF	Barley_Blumeria graminis	OverExpr_InfectedLate	1	1	1	1	1
	TraesCS7D02G497400	HvWRKY2	83.465	MasterTF	Barley_Blumeria graminis	OverExpr_InfectedLate	1	1	1	1	1
	TraesCS7D02G497700	HvWRKY2	83.587	TF	Barley_Blumeria graminis	OverExpr_InfectedLate	1	1	1	1	1
	TraesCS7D02G497800	HvWRKY2	85.933	TF	Barley_Blumeria graminis	OverExpr_InfectedLate	1	1	1	1	1
	TraesCS7D02G508800	TaNFXL1	100	NotTF	Wheat_Fusariumgraminearum	OverExpr_InfectedLate	1	1	1	1	1
	TraesCS7D02G523200	AtEDR2	72.222	NotTF	Arabidopsis_Erysiphe/Golovinomyces cichoracearum, Hyaloperonospora parasitica	OverExpr_InfectedLate	0	0	1	0	0
	TraesCSU02G073200	AtAHA1	83.473	NotTF	Arabidopsis_Pseudomonas syringae	UnderExpr_Infected	0	0	0	1	0
	TraesCSU02G111800	AtBIK1	61.83	NotTF	Arabidopsis_Pseudomonas syringae	OverExpr_InfectedLate	1	1	1	1	1
	TraesCSU02G142500	AtCESA3	69.338	NotTF	Arabidopsis_Erysiphe cichoracearum, Erysiphe orontii, Oidium lycopersicum	UnderExpr_Infected	0	0	1	1	0
